# Supplementary material for: Long-term shareholder perks and stock price reaction
Source: PLoS One. 2024 Apr 18;19(4):e0300284. doi: 10.1371/journal.pone.0300284 (PMC11025909; doi:10.1371/journal.pone.0300284)
Supplement: S1 Dataset — (XLSX) [file pone.0300284.s001.xlsx]

## Sheet: CAR etc.
	code	Favorable or Unfavorable	name	CAR-3+3	CAR-1+1	CAR-1+3	CAR-1+4	CAR0,+3	CAR0,+4	CAR0,+5	CAR-1+5	Individual shareholder-1	Individual shareholder_0	Individual shareholding-1	Individual shareholding_0	D_Individual shareholder-1→0	D_Individual shareholding-1→0	R_Individual shareholder-1	R_Individual shareholder_0	R_Individual shareholding-1	R_Individual shareholding_0	D_Individual shareholding-1	D_Individual shareholding_0	DID_Individual shareholder	DID_Individual shareholding	Sample or Control	quote（-120-21）	quote（+21+120）	exe（-120-21）	exe（+21+120）	quote_beforafter	exe_beforafter	quote_DID	exe_DID	ROA	Asset	PBR	AR-10	AR-9	AR-8	AR-7	AR-6	AR-5	AR-4	AR-3	AR-2	AR-1	AR0	AR1
1	1417	有利	1417 ミライトワン	0.926593	0.535993	0.446597	1.30023	-0.73751	0.116128	0.110885	1.29499	20022	23139	25857300	24044900	3117	-1812400	96.9823	97.3126	23.8701	22.197	0.330322	-1.67311	0.141988	-32.2788	S	0.184642	0.173947	0.0487069	0.0461762	-0.0106946	-0.00253066	0.181914	0.0383661	7.57521	331462	1.05189	0.0290631	-0.905174	1.11294	2.14879	-1.63016	1.99723	-1.03309	-0.812589	1.29259	1.18411	-1.12695	0.478838
2	1518	有利	1518 三井松島ＨＤ	-3.31866	-2.26634	-2.91266	-2.62337	-2.10267	-1.81338	-2.02335	-2.83333	10584	8891	76424000	6854200	-1693	-69569800	97.7556	97.5532	55.1094	49.4281	-0.202396	-5.68122	0.506	-4.66051	S	0.269816	0.17711	0.0772001	0.0567035	-0.0927062	-0.0204966	-0.10475	-0.0197112	2.30568	55281	0.5193	-0.838637	-2.0813	0.909639	-3.42422	1.16609	0.165299	3.33352	-0.0387966	-0.367203	-0.809987	-1.14205	-0.314299
3	1801	有利	1801 大成建	-0.992134	1.27523	-0.335648	0.803441	-3.27085	-2.13176	-2.31391	0.621288	96085	116516	430023000	452152000	20431	22129000	98.2504	98.4055	37.7125	39.6531	0.15502	1.94068	-1.31902	-28.9214	S	0.2948	0.215905	0.104381	0.0886715	-0.0788953	-0.0157094	0.517917	0.377231	2.56107	1543094	0.952602	-0.914062	-0.883833	0.21325	2.34388	0.263546	0.290948	0.707608	0.44384	-1.10033	2.9352	-0.779578	-0.880395
4	1848	有利	1848 富士ＰＳ	2.7746	5.80541	3.90878	3.82966	3.92752	3.8484	3.55821	3.53947	4706	5048	4343700	4307700	342	-36000	95.8257	96.1341	23.3507	23.1572	0.308372	-0.193528	0.122788	-0.33008	S	0.693845	0.482808	0.212851	0.181054	-0.211037	-0.0317968	-0.25697	-0.0574032	4.23273	21911	1.19295	1.40601	-0.588884	-0.661556	-2.47757	-0.295793	1.57666	-1.03841	-0.409726	-0.724454	-0.0187479	1.379	4.44516
5	1865	有利	1865 青木あすなろ建設	5.01239	3.4526	6.86716	6.78058	6.88268	6.7961	6.1382	6.12268	4541	4518	8284400	8346700	-23	62300	94.3682	94.8164	14.0176	14.123	0.448123	0.105415	1.18661	1.54131	S	0.342107	0.389999	0.0777136	0.103011	0.047892	0.0252978	-2.08395	-0.599426	6.07622	97291	0.704724	-0.859749	-0.950874	-0.598324	0.0124894	-1.0267	-0.329098	-0.123032	-1.17472	-0.68005	-0.0155165	2.25067	1.21745
6	1878	有利	1878 大東建	2.9976	-1.02951	-0.452443	0.517373	0.823075	1.79289	0.268863	-1.00665	10351	14069	7949000	7395300	3718	-553700	88.9567	90.7209	9.86106	9.3229	1.76423	-0.538156	1.85132	-0.327459	S	0.147256	0.112905	0.0457684	0.0366383	-0.0343507	-0.00913008	-0.01176	-0.022638	13.9233	684422	3.62689	-0.402989	-0.403153	1.02915	0.601847	0.558205	-0.413464	0.230178	3.20471	0.245329	-1.27552	-0.754766	1.00077
7	2001	有利	2001 ニップン	2.05086	0.0860669	1.59576	1.60089	0.382816	0.38795	1.71328	2.92622	18011	16411	51359000	47852000	-1600	-3507000	97.0996	96.8086	30.1849	28.1238	-0.290938	-2.06115	-0.236339	-1.04793	S	0.320768	0.284793	0.0999095	0.0930015	-0.0359754	-0.00690793	-0.114464	-0.0157209	5.09257	214528	0.699028	0.277208	-0.137829	1.47855	-0.935248	0.311663	-0.210162	0.770841	-0.820222	1.27532	1.21294	-0.881282	-0.245594
8	2267	有利	2267 ヤクルト	-1.0336	-0.224076	0.718276	1.73632	0.972975	1.99102	3.35227	3.09758	26642	31821	42162100	43230600	5179	1068500	96.6586	97.1604	23.968	24.5754	0.501828	0.607413	0.44747	0.607413	S	0.165927	0.163054	0.0711181	0.0622798	-0.00287325	-0.00883823	-0.171419	-0.107358	5.67896	389891	2.03188	-0.21755	0.617239	-0.0178653	0.820502	-0.0165343	0.100056	0.221943	-0.517745	-1.23413	-0.254699	0.124687	-0.0940639
9	2469	有利	2469 ヒビノ	1.06208	-3.98614	-3.14106	-7.82052	-5.03178	-9.71124	-17.0064	-15.1157	2835	3934	4102800	4459000	1099	356200	96.9562	97.304	39.9688	43.4389	0.347758	3.47004	0.06071	-5.93667	S	0.906798	1.24105	0.322014	0.425632	0.334251	0.103618	0.174795	0.0552965	5.04925	32521	2.79745	-4.69494	-1.04338	-2.9042	0.153038	-6.48188	0.349585	-2.77359	1.76059	2.44255	1.89072	-0.316027	-5.56082
10	2501	有利	2501 サッポロＨＤ	-1.1676	0.0935918	-1.23335	-1.89013	-1.48926	-2.14605	-1.85572	-1.5998	43485	57540	16033100	20145500	14055	4112400	97.5941	98.0472	20.3481	25.5673	0.453141	5.21918	0.934061	9.1801	S	0.177846	0.14926	0.0273593	0.0368873	-0.0285862	0.009528	-0.239947	-0.106886		664731	1.61128	1.27681	-0.293071	-0.792517	-1.34224	-0.204453	1.68362	-0.526267	0.510624	-0.444874	0.255917	-0.608573	0.446248
11	2579	有利	2579 コカＢＪＨ	0.814483	0.911997	0.0891475	-0.344584	0.168232	-0.2655	0.210145	0.13106	62917	51163	21072600	16361400	-11754	-4711200	98.5681	98.2959	18.963	14.7234	-0.272225	-4.23955	-0.212249	-2.27837	S	0.126424	0.147439	0.0348096	0.041974	0.0210152	0.00716439	0.0246937	0.00969792	3.211	337260	0.731197	-0.815738	1.10038	0.424687	-0.0615581	0.0115578	-0.815846	0.567981	0.282343	0.442993	-0.0790849	0.308897	0.682185
12	2687	有利	2687 ＣＶＳベイ	-0.400185	0.518545	1.51658	2.62268	1.1884	2.2945	2.02512	2.3533	4440	5020	3221600	3228700	580	7100	97.2405	97.5325	63.6177	63.7579	0.29207	0.140205	-0.311507	0.0358575	S	0.436341	0.413777	0.136985	0.134169	-0.0225642	-0.00281617	0.263193	0.141888	0.151303	13620	1.61928	-1.81967	0.883191	0.0664778	1.48852	-0.0173424	-0.430402	1.30755	-0.916032	-1.00073	0.328177	0.199276	-0.00890737
13	2689	有利	2689 オルバヘルス	3.15997	5.42052	5.80644	4.94878	6.4778	5.62014	5.93767	5.26631	1575	2107	3691600	3794600	532	103000	95.9196	97.1863	59.0656	60.7136	1.26674	1.648	0.99854	10.1597	S	1.05669	0.778105	0.445496	0.373924	-0.278589	-0.0715711	-0.224029	-0.0423036	5.20005	31663	2.40385	0.613967	0.746234	1.02474	-1.08992	0.817796	-0.572911	-0.188095	-1.03947	-1.607	-0.671353	1.0835	5.00838
14	2694	有利	2694 焼肉坂井ＨＤ	2.49659	4.38667	3.88042	6.42867	4.78648	7.33473	5.94915	5.04309	16804	16983	80702500	81592200	179	889700	98.4648	98.5493	40.9551	41.4066	0.0845112	0.451507	-0.767916	2.32685	S	1.26707	1.49351	0.571736	0.680084	0.226446	0.108348	0.16885	0.0959399	4.8024	20142	2.21762	-1.3431	0.946367	0.591737	8.07064	-2.35339	-2.47052	2.05461	1.15434	-2.53816	-0.906064	2.1676	3.12514
15	2705	有利	2705 大戸屋ＨＤ	2.31516	-0.184952	0.809915	0.503401	1.11141	0.804897	0.506169	0.204674	23791	24582	6175700	6149000	791	-26700	99.2822	99.221	85.869	85.4503	-0.0612379	-0.418771	-0.323017	6.39787	S	0.347574	0.323485	0.151677	0.130882	-0.0240889	-0.0207951	-0.0195491	-0.0153462	5.12777	12149	3.54538	-0.00865217	0.967795	-0.347959	0.840496	1.0635	0.122827	-0.293074	0.53029	0.974952	-0.301495	0.12328	-0.00673684
16	2735	有利	2735 ワッツ	1.13791	1.22604	0.61525	0.836647	0.864236	1.08563	1.47179	1.22281	4574	6121	6287900	5964100	1547	-323800	97.0919	97.4371	45.0487	42.7289	0.345209	-2.31982	0.47482	-0.426388	S	0.369952	0.363233	0.0870596	0.0895824	-0.00671966	0.00252275	-0.0131265	-0.00932427	9.61942	18977	1.6135	0.602386	-1.06902	-0.372133	0.0228019	-0.359466	0.151007	0.0422562	0.453445	0.0692182	-0.248986	0.965375	0.509646
17	2798	有利	2798 Ｙｓテーブル	4.2241	2.3579	4.23814	-2.57914	3.61972	-3.19757	-4.22105	-3.60262	8550	10928	23110	25060	2378	1950	99.096	99.0932	88.8846	96.3846	-0.00274936	7.5	-0.634844	36.564	S	0.401885	0.711739	0.151074	0.304635	0.309854	0.15356	0.428958	0.221884	5.82075	3957	6.31538	-0.561144	-0.412154	0.828162	-0.0500771	0.168925	-0.343767	0.185495	-0.423502	0.409453	0.618429	0.183053	1.55642
18	2916	有利	2916 仙波糖化	9.75062	3.89825	10.4721	7.88642	11.8785	9.29284	8.11745	6.71104	1325	1563	3596800	3624300	238	27500	92.9825	93.9303	31.5509	31.7921	0.947832	0.241228	0.357353	-1.70583	S	0.881361	1.10232	0.405371	0.49207	0.220955	0.0866982	0.0340826	-0.0585414	3.08021	16261	0.630391	-2.00029	-1.44778	0.0548757	-1.83023	0.961042	1.11515	-2.25628	-0.0839658	-0.637472	-1.40641	3.32131	1.98335
19	2931	有利	2931 ユーグレナ	-3.86907	-1.73437	-1.8041	-3.13086	-0.208282	-1.53504	-0.946493	-2.54231	24134	65398	10238200	62141600	41264	51903400	98.7278	99.151	14.8941	79.6943	0.423219	64.8002	0.449995	65.2235	S	0.30086	0.202946	0.126311	0.0891603	-0.0979149	-0.0371509	-0.0715929	-0.0333123		3285	44.9337	0.938439	1.28294	-2.49717	0.41705	-1.20954	0.435278	1.48608	-1.64694	-0.418032	-1.59582	0.287498	-0.426054
20	3003	有利	3003 ヒューリック	-0.0445481	1.05513	2.97622	1.65819	2.61619	1.29815	-1.05132	-0.69129	30408	21110	38980500	19045800	-9298	-19934700	97.6713	96.7505	6.56132	3.19796	-0.920743	-3.36336	-0.554192	-0.44196	S	0.240823	0.1809	0.0632057	0.0574487	-0.0599232	-0.00575699	-0.0571069	-0.008971	5.89547	637919	2.9835	-0.188078	1.16555	-0.19927	-0.456486	-0.0916805	-0.421005	1.98696	-2.0243	-0.996465	0.360032	-0.167596	0.862692
21	3023	有利	3023 ラサ商事	0.915345	0.329399	-0.577598	0.325645	0.178538	1.08178	1.80575	1.04961	5071	7976	5062500	5165700	2905	103200	96.8857	97.6374	40.8266	41.6589	0.751663	0.832258	0.645932	-1.10962	S	0.680039	0.53605	0.273663	0.120091	-0.143989	-0.153572	0.128696	-0.046994		25232	0.747278	0.559085	0.174047	0.327618	-0.18464	0.618096	0.431181	0.137159	1.28489	0.208053	-0.756135	0.397162	0.688372
22	3057	有利	3057 ゼットン	-1.81498	-0.126114	-1.58619	-1.33086	0.15284	0.408174	-7.27817	-9.0172	4815	5156	1991900	1976400	341	-15500	98.4059	98.5097	46.1622	45.7818	0.103858	-0.380432	0.13217	-0.175027	S	0.974285	0.712721	0.426155	0.316662	-0.261564	-0.109493	-0.246273	-0.10886	14.9363	2736	7.15925	-0.811479	-0.757428	-0.609128	0.0850413	1.48274	-2.55253	-1.74791	-0.689839	0.461056	-1.73903	-1.05506	2.66798
23	3086	有利	3086 Ｊフロント	2.12892	2.22312	3.73108	2.30325	4.33216	2.90432	1.18954	0.588472	57460	66324	149655000	75630900	8864	-74024100	98.0111	98.1545	27.9083	28.208	0.143412	0.299643	0.131942	2.27174	S	0.230142	0.150019	0.0632527	0.0393453	-0.0801224	-0.0239074	-0.0730326	-0.0202289	4.25012	998730	0.953671	-1.35184	-0.845819	-0.377774	-1.1985	-1.40416	-1.11087	-0.683962	-0.208833	-1.39333	-0.601072	2.0144	0.809792
24	3153	有利	3153 八洲電機	6.83811	10.915	9.54001	8.99417	7.80406	7.25821	6.5258	8.26175	20000	21257	14708100	14932300	1257	224200	99.0295	99.1049	67.5241	68.5534	0.0753426	1.02929	0.486068	4.18892	S	0.348828	0.3915	0.0954696	0.126017	0.0426715	0.0305475	0.0207272	-0.00286458	3.5272	60332	1.08024	-0.277252	-0.132365	0.956842	-2.16656	0.604867	0.388669	-0.366021	-1.5272	-1.1747	1.73595	0.0998579	9.07917
25	3169	有利	3169 ミサワ	-5.89644	-3.92404	-7.42437	-7.73903	-8.41073	-8.72539	-9.287	-8.30064	2798	6131	1837900	6089400	3333	4251500	98.4172	98.5058	29.3782	85.8025	0.0886191	56.4243	0.102767	53.2042	S	0.624604	0.873405	0.18877	0.202068	0.248801	0.0132982	0.0416838	-0.0314572	19.0673	3604	4.76737	-1.94905	-0.592376	-1.29186	0.621383	-0.684917	0.0960089	-0.200925	1.28984	0.238082	0.986361	0.169331	-5.07973
26	3179	有利	3179 シュッピン	-2.45353	-1.44101	4.04597	7.37841	4.12458	7.45702	4.72029	4.64168	3949	2585	5304300	4616500	-1364	-687800	96.5998	95.4579	44.3133	38.5673	-1.1419	-5.74603	-0.510234	0.280502	S	0.329692	0.282026	0.0866049	0.0843212	-0.0476658	-0.00228368	-0.156071	-0.037525	15.1039	5907	5.93502	-1.70922	-3.19171	-0.88027	-1.89655	0.297834	-0.185368	3.76145	-2.50565	-3.99385	-0.0786084	-1.14664	-0.21576
27	3313	有利	3313 ブックオフコーポレーション	-1.07631	0.840221	0.394316	0.0123696	-0.296663	-0.67861	-0.667658	0.0233212	17196	20473	9621700	9102400	3277	-519300	98.4993	98.627	49.4105	40.3243	0.12778	-9.08618	-0.564593	-9.12515	S	0.217163	0.188919	0.0890622	0.0699607	-0.0282437	-0.0191015	-0.285947	-0.148558	5.07325	40336	0.949228	-0.0112303	0.0906345	-0.83369	0.0208079	-0.299492	-0.219187	0.0562222	-0.650979	-0.819648	0.690979	0.171351	-0.0221093
28	3320	有利	3320 クロスプラス	7.75179	2.56931	6.72211	8.44019	5.3579	7.07598	8.31601	9.68022	4997	5416	5432300	5312600	419	-119700	98.3081	98.294	70.3848	68.8339	-0.0140749	-1.55092	0.299123	1.52028	S	0.888591	0.49899	0.38257	0.227518	-0.389601	-0.155052	-0.434859	-0.167772	0.415867	39907	0.345442	0.253028	-1.4066	-1.54921	0.418156	-1.36539	-0.488788	-0.541185	2.24797	-1.21829	1.36421	1.78146	-0.576366
29	3359	有利	3359 ｃｏｔｔａ	-4.99307	-12.069	-13.4303	-15.8788	-6.40354	-8.85206	-8.01244	-15.0392	1764	2113	3006500	2276900	349	-729600	97.4047	97.2836	82.0775	20.6409	-0.121139	-61.4366	0.454383	-60.9991	S	0.804541	1.0511	0.28665	0.39326	0.246557	0.10661	-1.91038	-0.459994	6.84786	4333	2.02169	-0.694141	0.562385	2.83541	3.28067	-4.08408	5.04777	6.33677	5.37571	3.06151	-7.02674	3.09816	-8.14047
30	3391	有利	3391 ツルハＨＤ	-1.99768	0.286319	-0.567086	0.595803	1.18717	2.35006	1.56699	-0.187265	9484	6762	7359800	6378700	-2722	-981100	95.5856	93.8254	30.6748	13.2583	-1.76012	-17.4165	-1.97306	-19.3316	S	0.209416	0.224317	0.0617047	0.0772247	0.0149006	0.0155199	0.0354184	0.0178062	14.5841	162708	1.98892	-0.59099	3.81551	0.891567	0.561852	-0.932576	-0.280688	1.24034	-0.235881	-1.19472	-1.75426	1.40495	0.635632
31	3593	有利	3593 ホギメデ	3.44628	1.41616	-0.118739	-0.369526	1.51101	1.26023	0.367136	-1.26262	3684	3534	5371900	5266500	-150	-105400	92.6792	92.6101	32.8738	16.1144	-0.0691824	-16.7594	-0.0508748	-16.5431	S	0.238955	0.245046	0.0512959	0.0575557	0.00609108	0.00625983	-0.0241393	0.00508642	7.43654	103196	1.23518	-0.235482	-0.321951	0.671829	0.395223	-4.18374	2.52791	-1.39427	1.44555	2.11947	-1.62975	0.987442	2.05847
32	3645	有利	3645 メディカルＮ	9.29063	6.60983	9.97486	10.0234	7.94064	7.98921	6.64756	8.68178	4485	4492	4243600	4873400	7	629800	98.5714	98.9209	78.7895	90.4827	0.349514	11.6933	-0.186959	14.0895	S	1.39652	1.09658	0.496709	0.398459	-0.299934	-0.0982501	-0.182895	-0.0577795	8.94536	2051	1.96771	-3.06114	3.80436	1.43459	-2.22075	0.243177	0.519187	-1.50032	1.11869	-1.80292	2.03422	1.09826	3.47735
33	3658	有利	3658 イーブックイニシアティブジャパ	-4.19563	-0.340938	5.61967	12.1898	2.8331	9.40322	7.65664	10.4432	3198	5063	2271700	2636500	1865	364800	97.7384	97.2719	53.0152	55.74	-0.466532	2.72479	-0.507424	2.82303	S	0.705607	0.503055	0.310423	0.165467	-0.202552	-0.144956	-0.131141	-0.123835	27.027	1963	7.02325	-1.29602	-3.75794	1.07494	2.81363	-2.48963	-0.963687	-0.731609	-4.50068	-5.31462	2.78656	-1.39654	-1.73096
34	3688	有利	3688 カルタＨＤ	14.1726	14.0361	19.362	18.4537	21.9027	20.9944	21.7623	19.2216	7152	7191	7396900	7445400	39	48500	97.6249	97.3862	29.1045	29.2343	-0.238657	0.129867	0.127135	0.353253	S	0.386525	0.34541	0.125456	0.119236	-0.0411146	-0.0062197	0.00806526	0.00832258	9.20389	50621	1.31761	-0.575344	0.0382123	2.61172	0.634748	1.1392	-0.289078	3.7737	-1.54809	-3.64131	-2.54069	7.83699	8.73982
35	3794	有利	3794 エヌ・デーソフトウェア	-2.12271	-1.27209	-1.3167	-2.20522	0.328248	-0.560274	-2.48507	-4.13002	2375	2869	2899400	5536000	494	2636600	96.1538	97.0897	16.4729	31.3335	0.935832	14.8606	0.995454	9.67201	S	0.589385	1.07198	0.209425	0.422734	0.482593	0.213309	0.439419	0.204811	14.1556	15987	3.49175	-4.1631	-2.26706	-0.610313	-0.748073	-1.61853	1.2325	2.10506	-1.09672	0.290712	-1.64495	-0.150026	0.522879
36	3924	有利	3924 ランドコンピ	8.70562	4.87398	8.16215	6.38287	8.84555	7.06627	8.99011	8.30672	3820	3480	5075500	4861400	-340	-214100	98.4536	97.7254	84.8037	81.2264	-0.72825	-3.57728	-0.106925	-2.78525	S	0.810738	0.6521	0.256975	0.18603	-0.158638	-0.0709454	-0.157542	-0.0714377	9.93689	4509	2.43323	-0.410913	0.474599	-1.10725	0.257729	0.517597	0.923744	-0.236911	1.26227	-0.71881	-0.683395	0.125936	5.43144
37	4318	有利	4318 クイック	-2.72507	3.54562	1.14152	3.26135	-1.45507	0.664757	0.521178	3.11777	4561	4472	9148800	8626900	-89	-521900	96.7338	96.2134	47.9045	45.1717	-0.520403	-2.73275	-0.488158	-4.02229	S	0.256476	0.27019	0.0648792	0.0795796	0.0137145	0.0147004	0.0330237	0.0241299	24.0153	7331	3.73045	0.511249	1.60346	-0.166279	3.09209	3.9683	4.97609	-0.0172875	-2.22119	-1.6454	2.59659	0.70151	0.247521
38	4527	有利	4527 ロート	-0.690887	1.52244	2.3615	-0.310628	2.79226	0.120124	2.10223	1.67147	7233	6592	33634000	32085000	-641	-1549000	94.8093	94.4007	28.5259	27.2094	-0.408593	-1.31652	-0.532527	-1.53338	S	0.398678	0.385645	0.206674	0.143623	-0.0130329	-0.0630505	0.400505	0.124176	10.9747	126472	1.37894	2.05156	3.95241	1.88789	0.179533	1.94572	-0.794048	2.40855	-3.01617	-0.0362232	-0.430752	-0.456112	2.4093
39	4695	有利	4695 マイスターエンジニアリング	3.5017	2.64453	3.06801	2.99468	2.68163	2.6083	2.45015	2.83653	4168	4320	6905200	7254100	152	348900	98.7444	98.788	75.6734	79.497	0.043644	3.82356	-0.0250555	6.98316	S	0.89912	1.35694	0.350478	0.546162	0.457822	0.195684	0.455885	0.214641	7.32757	11139	0.817409	0.681994	-2.22653	0.413016	1.39337	-0.571292	0.544718	-0.0954782	0.135982	0.297708	0.386376	-1.04615	3.3043
40	4901	有利	4901 富士フイルム	3.33493	-2.9591	-0.616327	0.628047	1.47469	2.71906	2.08304	-0.00797854	80330	114590	91698500	96005800	34260	4307300	97.8536	98.2408	17.8185	18.6555	0.387143	0.836978	0.394041	-0.361261	S	0.086575	0.0733474	0.0254698	0.0257714	-0.0132276	0.00030159	-0.0682918	0.0410457	4.32516	3191847	0.703314	3.65458	-4.47421	3.34052	1.61244	3.0892	-0.372021	2.48737	2.80997	1.14129	-2.09102	-0.230008	-0.638073
41	4922	有利	4922 コーセー	1.15078	1.57319	0.961781	1.06813	1.30578	1.41213	0.373129	0.0291279	11642	11098	29221100	28554800	-544	-666300	94.6658	94.1226	48.226	47.1264	-0.543163	-1.09965	-0.537532	0.97227	S	0.211813	0.176254	0.0480881	0.0321075	-0.0355591	-0.0159807	0.231242	0.0656346	15.9624	233275	4.08526	1.28836	1.67075	-0.4316	3.94732	1.90678	-0.0113371	0.116208	0.381131	-0.19213	-0.344001	-0.0846304	2.00182
42	4927	有利	4927 ポーラＨＤ	2.97138	1.93691	1.72458	-1.81747	2.13948	-1.40257	-2.57182	-2.98672	18400	11272	30670700	20993600	-7128	-9677100	97.1079	97.315	53.5415	36.6483	0.207156	-16.8932	-0.50229	-17.976	S	0.225325	0.230044	0.0964498	0.0775513	0.00471884	-0.0188985	-0.0140234	-0.00773959	6.8654	187771	0.673304	1.13116	3.05943	-1.7172	-0.32957	-1.70796	-0.165713	1.05887	-1.21889	2.46568	-0.414899	1.52812	0.823684
43	4955	有利	4955 アグロカネシ	-0.693824	-3.76084	-4.50083	-3.35269	-5.2968	-4.14865	-2.89153	-2.09556	3632	3330	5097700	4645400	-302	-452300	94.4112	94.2809	38.0312	34.6568	-0.130369	-3.37437	-0.137117	-2.93688	S	0.505804	0.561476	0.158692	0.169099	0.0556723	0.0104077	0.0430374	0.00677587	8.31647	24226	1.00934	0.000447608	-1.30618	-1.57096	1.97521	-0.825183	0.586527	-0.0849297	2.67327	1.13373	0.795968	-0.61361	-3.94319
44	4977	有利	4977 新田ゼラチン	3.9747	0.238794	3.25941	3.80384	3.91241	4.45685	5.36301	4.71	6524	7901	7183900	7211900	1377	28000	97.2425	97.6879	39.1003	39.2527	0.445423	0.152398	2.3535	4.75097	S	0.241568	0.220816	0.0768661	0.0580253	-0.0207517	-0.0188408	-0.753164	-0.0458758	4.26885	40410	0.886419	0.569672	0.580451	1.05341	1.08879	0.720718	-0.154349	-0.10611	1.17074	-0.455449	-0.653008	-0.029216	0.921018
45	4989	有利	4989 イハラケミカル工業	7.19057	7.55731	3.96733	0.118449	1.06507	-2.78381	4.11307	7.01533	3312	4960	11617900	11682700	1648	64800	92.8772	94.9828	22.4072	22.5322	2.10559	0.124978	-0.204201	-3.05921	S	0.353595	0.375635	0.0912442	0.0969875	0.0220403	0.00574335	0.343232	0.0673946	8.36163	64051	1.50937	0.765059	-4.42678	-2.54899	-2.29702	8.97571	0.655878	-1.65965	3.81432	-0.591083	2.90226	3.44831	1.20674
46	5018	有利	5018 ＭＯＲＥＳＣ	6.23816	3.82236	6.10477	6.65775	5.22431	5.77729	5.63928	6.51974	11679	11831	3333200	3237100	152	-96100	98.2998	98.2233	34.4766	33.4584	-0.0764772	-1.01823	0.782535	-0.211234	S	0.210976	0.213985	0.0557313	0.054022	0.00300816	-0.00170932	0.00566872	0.00176388	9.59691	25317	1.30323	0.766714	0.233514	0.433817	0.34311	0.896299	0.546795	0.414983	0.259488	-0.126101	0.880461	1.34563	1.59627
47	5186	有利	5186 ニッタ	-2.89217	-0.37992	-1.79138	-2.12542	-1.73077	-2.06481	-5.5367	-5.59731	3379	3331	8545700	7907100	-48	-638600	90.7358	90.5655	28.2297	26.1202	-0.170243	-2.10954	2.10398	0.275452	S	0.372626	0.235344	0.105372	0.0657076	-0.137282	-0.0396643	-0.0685959	-0.0215489	1.42593	78566	0.93408	2.31878	-1.60039	1.46194	-1.54853	-2.26779	1.49882	-0.298757	-0.306174	-0.794617	-0.0606161	1.86346	-2.18276
48	5440	有利	5440 共英製鋼	2.13965	0.913353	0.669221	2.97023	-1.05451	1.24649	1.09512	2.81886	2503	3338	9959400	10229900	835	270500	89.5528	93.1102	22.1823	22.7848	3.55741	0.602477	-0.286574	-5.81761	S	0.157405	0.141569	0.041074	0.0332955	-0.0158362	-0.00777845	0.174469	0.0242279	4.08943	214341	0.631972	0.559236	-0.275911	1.71388	-0.694716	-0.569491	0.210058	-3.54151	-0.381167	1.8516	1.72373	-0.699978	-0.110401
49	5933	有利	5933 アルインコ	-0.452857	-2.67019	-2.48892	-1.64711	-2.02717	-1.18536	-2.14682	-2.60857	6383	6042	11081400	10111500	-341	-969900	96.3181	96.4559	52.6708	48.0607	0.137846	-4.61001	0.112	-4.43481	S	0.256255	0.304853	0.0871656	0.0989105	0.0485986	0.0117449	0.0046655	0.00217828	6.44552	44813	1.06535	-0.0142217	-1.34707	-0.233601	1.424	0.285679	-0.26104	1.60956	-0.136794	2.17286	-0.461749	-1.38796	-0.820488
50	6071	有利	6071 ＩＢＪ	0.430919	-1.92188	0.184698	1.31449	-1.35625	-0.22646	-3.87715	-2.33621	4196	4652	8538900	22933000	456	14394100	97.536	96.9571	22.8618	61.4003	-0.578964	38.5384	-0.454239	40.6142	S	0.500715	0.402416	0.137808	0.0847268	-0.0982987	-0.0530816	-0.774802	-0.224848	29.7459	2933	11.807	2.77817	1.42491	-0.469236	3.10326	0.212044	3.95254	-0.425413	0.43859	-0.19237	1.54095	4.4958	-7.95863
51	6078	有利	6078 バリューＨＲ	-1.38585	13.1429	7.84736	7.98903	6.24571	6.38739	8.74949	10.3511	1337	3406	908300	2116600	2069	1208300	96.6739	98.2406	70.3019	79.0957	1.56666	8.79381	1.4157	12.4211	S	0.959442	0.635889	0.418328	0.252192	-0.323553	-0.166137	-0.229341	-0.165405	9.14299	4564	3.82662	0.458754	0.426863	21.9587	-5.91805	1.26018	21.6377	-6.8558	-4.4934	-4.7398	1.60164	8.3142	3.22708
52	6093	有利	6093 エスクロＡＪ	10.9123	7.28319	9.21637	6.86629	8.62252	6.27244	7.36468	7.95853	2105	3726	2505300	4125300	1621	1620000	96.2506	96.304	61.3142	49.9673	0.053383	-11.3469	0.361311	-19.0828	S	0.67428	0.343619	0.246764	0.108029	-0.330661	-0.138735	0.383506	0.0998668	21.1356	2093	2.85563	1.19173	1.83927	-3.61475	-0.616248	1.63995	-2.22492	-3.83064	5.14009	-3.44416	0.593851	1.33952	5.34981
53	6407	有利	6407 ＣＫＤ	0.255921	1.57981	-0.0871113	-0.231318	-1.34876	-1.49296	-0.271805	0.98984	8750	14050	19156200	23579600	5300	4423400	94.5946	96.5901	27.7993	34.2185	1.99553	6.41919	-0.240453	6.03739	S	0.235961	0.292399	0.0512332	0.0859269	0.056438	0.0346937	0.0452153	0.0189245	10.6412	130887	1.89318	-0.837003	0.530284	-3.98452	-6.2238	0.893594	4.15608	-0.930612	-1.67568	2.01872	1.26164	-0.259524	0.577686
54	6490	有利	6490 ピラー	11.6226	7.40063	10.6481	9.97155	11.0603	10.3837	11.0791	10.6669	8038	9222	6918900	7084000	1184	165100	96.3905	96.5958	27.6292	28.2885	0.205335	0.659292	0.954402	1.18507	S	0.243897	0.350226	0.0658823	0.117097	0.106329	0.0512145	-0.0171584	0.00213923	10.0009	52972	0.750191	-0.20831	0.432965	-2.81335	-0.230791	1.52051	-1.40125	0.182516	-1.15065	2.12508	-0.412185	2.35405	5.45876
55	6542	有利	6542 ＦＣＨＤ	1.3693	1.26744	0.756238	0.828257	0.104109	0.176128	1.58004	2.23217	2169	0	3631000	0	-2169	-3631000	97.527		85.2548						S	0.830366	0.87978	0.309543	0.35922	0.0494139	0.0496762	-0.0626839	-0.00667408				1.11384	0.677755	0.270903	0.17683	0.666456	-0.480709	-0.858587	1.71495	-1.10188	0.65213	-1.2966	1.91191
56	6546	有利	6546 フルテック	8.1749	4.31053	5.91341	6.4007	6.04195	6.52923	6.4823	6.35376	4784	4727	3689500	3529400	-57	-160100	98.073	97.8675	68.7442	65.7611	-0.205486	-2.98304	0.0294856	-0.0483168	S	0.577542	0.480192	0.222705	0.167442	-0.0973497	-0.0552626	-0.11233	-0.0610518	6.28322	9644	1.38536	-0.760232	2.20766	0.459612	1.18894	0.509521	-0.740399	0.282659	1.16203	1.09946	-0.128534	6.34152	-1.90246
57	6826	有利	6826 本多通信工業	-7.03999	-4.19955	-5.71941	-8.61593	-4.04007	-6.93659	-12.7653	-14.4447	3617	3216	7429300	5775100	-401	-1654200	97.2051	96.5186	59.4201	46.1897	-0.686445	-13.2304	-0.409391	-12.0369	S	0.707644	0.728472	0.270709	0.308379	0.020828	0.0376705	0.0518971	0.0393726	9.54513	10935	1.03573	-1.45877	1.69575	-0.700089	-0.758749	-1.99753	-1.59871	-0.970007	0.13082	-1.4514	-1.67934	3.95936	-6.47958
58	6985	有利	6985 ユーシン	1.98528	0.90046	2.21529	6.955	1.84954	6.58925	7.32766	7.69341	3014	10017	5274100	7372700	7003	2098600	90.6739	96.5866	16.4841	23.0433	5.91275	6.55915	3.67269	6.63561	S	0.382046	0.316039	0.0988878	0.106132	-0.0660074	0.00724435	0.135348	0.118164	2.96489	97187	0.395234	2.61587	-0.274467	0.702808	-0.746421	-1.06806	-2.53678	0.571117	-0.111446	-0.118562	0.365756	0.452425	0.0822795
59	7148	有利	7148 ＦＰＧ	0.845905	-0.214267	3.41943	2.00877	1.85463	0.443977	1.29278	2.85758	8090	18896	9946800	36666300	10806	26719500	97.1422	97.8915	31.8267	38.9499	0.749348	7.12323	0.870772	12.9853	S	0.216405	0.239093	0.0698719	0.0608217	0.0226884	-0.00905016	-0.0184218	-0.0146803	11.395	44016	3.16967	1.44765	2.1434	0.749764	-0.399434	-1.55203	0.84524	-0.494671	-2.68268	0.109157	1.5648	2.31038	-4.08944
60	7472	有利	7472 鳥羽洋行	2.41801	2.49293	2.6436	1.84691	1.61498	0.818287	-2.01368	-0.985063	1792	1829	3231600	3095900	37	-135700	97.2328	97.1322	60.9736	58.4132	-0.100537	-2.56038	-0.518828	-3.29961	S	3.14947	1.40626	1.51589	0.578852	-1.74321	-0.937038	-1.15826	-0.757181	6.2348	18601	0.715779	0.0847336	0.665335	-0.877606	0.688176	-0.855634	-1.94861	0.294344	-1.22698	1.00139	1.02862	2.87331	-1.409
61	7475	有利	7475 アルビス	14.3411	9.9879	14.0765	17.0426	13.362	16.3281	16.841	17.5555	2561	5938	17086000	4115900	3377	-12970100	93.229	95.5892	50.5817	52.067	2.36021	1.48532	2.78188	1.58852	S	1.16565	0.532364	0.445275	0.225851	-0.633289	-0.219424	0.0211735	-0.164645	4.96654	32571	0.637912	-0.265622	-0.252222	1.57741	-0.0574517	-0.77125	1.43773	0.568726	0.44264	-0.178009	0.714467	0.574139	8.69929
62	7481	有利	7481 尾家産	5.57955	6.042	4.50231	4.18947	3.56003	3.24719	3.54624	4.48852	3967	4033	5730500	5711100	66	-19400	93.938	94.3833	61.9179	61.7083	0.445378	-0.209616	0.597234	0.765384	S	0.577417	0.965741	0.128554	0.282313	0.388325	0.153759	0.359906	0.140648	2.97918	26862	0.716948	1.42259	-1.14843	0.181504	-0.689728	0.600171	-3.03337	-1.31904	-0.0176888	1.09493	0.942274	6.16626	-1.06653
63	7485	有利	7485 岡谷鋼機	2.77386	2.32697	2.55923	2.73956	2.24914	2.42948	2.01421	2.32429	2906	3019	2499200	2534800	113	35600	85.0703	85.5241	25.7119	26.0782	0.453822	0.366255	0.654902	1.21686	S	1.34245	1.12888	0.498208	0.427131	-0.213567	-0.071077	0.0720671	0.0277749	4.59857	417688	0.387415	2.2488	-0.798375	0.425996	-0.291133	-1.96653	0.398724	0.692105	-0.251301	0.465931	0.310085	2.61952	-0.602637
64	7545	有利	7545 西松屋チェ	-3.09569	-3.09993	-4.74432	-5.29323	-2.36109	-2.91001	-2.61393	-4.99715	23814	26647	25145900	26929200	2833	1783300	98.7518	98.5502	36.1354	38.6981	-0.201572	2.56265	-0.21371	2.18321	S	0.164804	0.168782	0.0393995	0.0514895	0.00397805	0.01209	0.0108696	0.0159338	6.66333	92422	1.16322	-0.701002	0.393351	2.07815	-1.30007	-0.493862	-0.172613	-0.107454	0.529596	1.11903	-2.38322	-1.3271	0.610393
65	7646	有利	7646 ＰＬＡＮＴ	-3.57692	-2.97962	-1.31566	-1.82743	0.235885	-0.275883	-0.0718093	-1.62336	6935	7260	4215900	4223900	325	8000	97.6898	98.0286	52.1125	52.2114	0.33881	0.0988875	-1.46537	-4.54569	S	0.343826	0.34296	0.0895272	0.110823	-0.000866638	0.0212959	-0.295112	-0.0769621	3.15835	38259	0.580122	1.62687	2.01934	-0.859386	1.46838	-0.389021	0.268324	-1.59022	-1.59859	-0.662664	-1.55155	-1.7298	0.301722
66	7817	有利	7817 パラベッド	-2.49997	-6.08371	-4.38919	-5.64953	-3.14503	-4.40538	-5.78845	-7.03261	11331	10803	8945100	10122300	-528	1177200	97.0618	96.8097	29.019	32.7827	-0.252097	3.76368	-0.522094	-11.8602	S	0.32683	0.294884	0.0978449	0.0984285	-0.0319462	0.000583632	0.187235	0.0949331	10.6294	122302	1.24603	-1.33066	1.89235	-0.985683	-0.134562	0.337795	0.455149	0.41243	0.0049118	1.88431	-1.24416	1.54489	-6.38444
67	7819	有利	7819 粧美堂	4.32907	4.59599	4.9787	4.78488	2.91073	2.71691	3.7152	5.78318	8917	12322	9597500	10635500	3405	1038000	98.9458	98.9639	71.5697	79.3102	0.0180887	7.74049	0.592027	3.38372	S	0.347776	0.410636	0.157258	0.149617	0.0628604	-0.00764064	0.0755106	-0.0123031	12.0903	10740	1.46104	-0.583414	-0.377936	0.271742	1.0331	-2.48138	-6.02052	-6.29194	0.941605	-1.59123	2.06797	-1.16184	3.68985
68	7867	有利	7867 タカラトミー	6.1739	1.94093	5.24378	6.32938	4.52012	5.60573	5.18814	5.91179	85789	79436	46072400	47733900	-6353	1661500	99.4102	99.3795	47.8475	49.5731	-0.0307108	1.72552	0.0771529	4.13858	S	0.308757	0.270796	0.089935	0.0775961	-0.0379605	-0.0123389	-0.144674	-0.065961	2.24063	156467	0.862592	0.385923	1.72123	0.541944	0.344986	0.14433	1.57107	2.29046	2.81176	-1.88164	0.723652	0.337071	0.880206
69	7988	有利	7988 ニフコ	-0.152762	-1.82741	-1.66787	0.0966988	-1.83176	-0.0671871	-0.0236175	0.140268	4386	3951	4818100	6565200	-435	1747100	90.9016	89.7139	8.96324	12.2134	-1.18766	3.25018	-0.676273	4.97417	S	0.276371	0.302384	0.0640175	0.0747369	0.0260132	0.0107193	0.0110924	3.41676e-05	8.79923	265752	1.91602	-2.41267	-0.628863	-1.09025	-3.30396	-2.16724	-4.62278	6.35054	-0.156081	1.67119	0.163886	-1.82457	-0.166719
70	8005	有利	8005 スクロール	1.85606	3.01433	2.58746	1.88543	3.99328	3.29125	3.72342	2.31759	13903	15980	15498300	13767800	2077	-1730500	97.1898	97.2848	45.1582	40.116	0.0949986	-5.04225	-0.734504	-5.43819	S	0.48605	0.456595	0.171623	0.139891	-0.0294555	-0.031732	-0.0545088	-0.0458505	-4.68837	36361	0.416597	-0.910343	0.00696776	0.628289	-1.21401	-0.187939	-0.737808	-0.258475	-0.507325	-0.224068	-1.40582	0.928996	3.49116
71	8029	有利	8029 ルックＨＤ	-13.8773	-0.68918	-7.302	-8.23987	-4.67705	-5.61493	-6.19284	-8.81778	4292	5141	3362600	3290400	849	-72200	95.9964	96.7809	43.7326	42.7103	0.784452	-1.02232	0.681512	-5.20985	S	0.577597	0.521298	0.208771	0.203416	-0.0562993	-0.00535528	0.121479	0.0813753	4.56968	47214	0.438252	2.1479	-0.346888	5.91111	-1.08749	-2.50554	-0.813333	1.45903	-5.12622	-1.44913	-2.62495	0.226879	1.70889
72	8103	有利	8103 明和産	-3.37244	-6.63677	-3.30066	-1.01519	-1.5695	0.715981	1.1287	-0.602467	3317	3396	6105900	5509300	79	-596600	95.2887	95.4737	14.6144	13.1865	0.185004	-1.42796	0.115237	-0.0892318	S	0.524188	0.680765	0.141178	0.155246	0.156577	0.0140681	-0.229763	-0.066848	4.44787	63000	0.742666	-1.09312	0.615099	1.48453	-2.22822	0.0870392	-2.30352	1.1927	3.38075	-3.45253	-1.73117	-3.60168	-1.30392
73	8131	有利	8131 ミツウロコＧ	1.11745	0.16074	2.65135	4.00936	4.51774	5.87575	4.1848	2.31841	3349	3270	16596900	16704900	-79	108000	90.3182	90.1075	24.3581	24.5166	-0.210763	0.158504	-0.226787	0.0592551	S	0.308086	0.303594	0.0588055	0.0690273	-0.00449115	0.0102217	0.0057163	-0.00776346	3.2798	131537	0.590899	0.0947474	-0.629802	-1.16519	-0.741399	-0.360747	-0.828384	0.588738	-0.43787	-1.09603	-1.86639	1.39194	0.635182
74	8158	有利	8158 ソーダニッカ	1.35255	-0.0388441	0.691175	0.834645	0.93532	1.07879	2.56473	2.32059	4074	5780	9544000	10167200	1706	623200	95.5441	96.0452	37.9212	40.3973	0.501108	2.47616	0.367077	1.23574	S	0.381289	0.41433	0.103337	0.0914528	0.0330404	-0.0118843	0.0428717	-0.00670065	3.64428	54473	0.71365	0.424761	0.300026	-0.0364904	0.828618	0.0709438	0.389823	1.49285	0.0152032	0.646167	-0.244145	0.519391	-0.31409
75	8173	有利	8173 上新電	5.7263	2.97774	7.02165	8.56303	5.19456	6.73594	7.13844	8.96553	2531	2839	15510000	15543000	308	33000	86.2645	86.4495	26.9421	26.9994	0.184967	0.0573235	-0.268068	0.61817	S	0.279495	0.544186	0.0941581	0.176012	0.264691	0.0818535	0.576325	0.150189	6.47399	142886	1.12281	1.86693	1.99982	-0.255871	0.458273	1.67091	0.597494	-2.14843	0.89375	-2.1891	1.82709	-1.67941	2.83005
76	8818	有利	8818 京阪神ビル	-0.255032	-0.350305	-2.6825	-3.92786	-1.29898	-2.54434	-3.36024	-4.74376	7217	6407	12665800	9855700	-810	-2810100	95.907	95.4417	23.4561	18.252	-0.465296	-5.20408	-1.46926	-6.57244	S	0.320867	0.256101	0.0746776	0.0814359	-0.0647654	0.0067583	-0.0646264	-0.00158829	4.02192	115015	0.587089	2.48702	-0.185706	-0.233547	0.301183	0.991557	-0.1612	0.764477	0.293932	2.13353	-1.38352	0.0541798	0.979035
77	8848	有利	8848 レオパレス	-2.12893	-0.195968	2.48707	3.00184	1.01641	1.53118	0.444344	1.915	38315	47502	49301600	48886300	9187	-415300	97.7498	97.9908	18.4344	18.2791	0.240931	-0.155285	0.525826	0.326654	S	0.256033	0.260909	0.0701183	0.0596276	0.00487583	-0.0104907	-0.129962	-0.0490239	4.99754	308274	1.4255	-3.08601	8.86127	1.48031	-2.01357	2.97419	-0.0504738	3.36994	-2.12969	-2.48631	1.47066	-1.08288	-0.583744
78	8889	有利	8889 ＡＰＡＭＡＮ	-10.1624	-8.41787	-6.77599	-5.07817	-8.17321	-6.47539	-8.80049	-7.40327	4916	6360	8554600	7374300	1444	-1180300	97.2695	97.3221	60.2521	46.0089	0.0526222	-14.2433	0.30815	-12.6482	S	0.691848	0.679817	0.29437	0.292271	-0.0120316	-0.00209969	0.0104634	0.00582418	5.23234	43492	0.724287	2.42639	-8.57872	12.9621	9.22685	-6.33409	-0.574032	1.9497	0.0880447	-3.4745	1.39722	-4.09393	-5.72116
79	8929	有利	8929 青山財産	-8.10783	-4.42097	-2.29828	-3.60469	2.88016	1.57376	9.06249	3.88405	5608	5279	78280	95025	-329	16745	98.1449	98.1774	74.5524	0.811555	0.0325151	-73.7408	0.907654	-72.479	S	1.17314	0.875333	0.54363	0.36144	-0.297807	-0.18219	0.0668646	-0.0499605	2.52746	4769	2.38492	3.96909	3.86912	1.42504	1.45484	1.43659	2.43265	0.776385	-9.8444	4.03485	-5.17844	1.30848	-0.551007
80	9414	有利	9414 日本ＢＳ放送	8.42597	11.7331	8.88997	6.28913	8.99462	6.39379	7.28513	7.18047	2008	11524	978300	2591500	9516	1613200	95.211	97.9349	5.49545	14.5574	2.7239	9.0619	2.74	11.0475	S	0.645173	0.282485	0.275982	0.0942032	-0.362687	-0.181778	-0.646463	-0.399173	15.3477	13208	1.39164	-1.06118	-0.675034	0.933608	-0.553006	0.997947	-0.335076	0.0919699	-0.769995	0.306001	-0.104653	-0.0913402	11.9291
81	9439	有利	9439 ＭＨグループ	-5.8974	1.74703	-6.32634	-7.86405	-6.2195	-7.75721	-8.01236	-8.1192	9482	10686	10312900	4934900	1204	-5378000	99.392	99.3215	91.0069	43.5484	-0.0705353	-47.4585	-1.32713	-47.9431	S	0.758925	0.991056	0.348162	0.447092	0.23213	0.0989304	0.233069	0.107575	5.28097	1466	4.76639	1.48832	0.863972	1.05574	-0.387498	1.27548	1.63046	-3.38422	-2.74311	3.17205	-0.106846	0.210843	1.64303
82	9632	有利	9632 スバル	-1.97911	-3.06941	-6.87376	-7.4495	-5.8475	-6.42324	-7.28829	-8.31454	4057	3744	758600	673800	-313	-84800	96.0009	95.779	28.4974	25.3118	-0.221975	-3.18557	-0.214761	-4.07498	S	0.876337	0.567293	0.268421	0.135755	-0.309044	-0.132666	-0.113586	-0.0310446	11.6837	26815	0.630208	1.2505	-0.389392	-0.203956	0.241	-0.746948	0.276154	-4.06622	1.662	3.23264	-1.02626	0.564914	-2.60807
83	9706	有利	9706 日本空港ビル	11.5444	4.66661	7.74995	9.34149	7.98023	9.57177	10.999	10.7687	5056	7559	9851200	9541600	2503	-309600	90.9353	93.0568	11.6615	11.295	2.1215	-0.366495	2.08154	0.808717	S	0.214899	0.254824	0.0730095	0.0763923	0.0399243	0.0033828	-0.0626883	-0.0298325	3.6397	185358	2.21741	3.1928	3.16989	-0.475004	1.21838	0.695736	0.863148	1.35203	1.92871	1.8657	-0.230281	2.47477	2.42212
84	9728	有利	9728 日本管財	-0.866839	-0.987813	-1.22131	-2.34848	-0.148658	-1.27583	0.238665	-0.833988	4862	6319	9025900	8917600	1457	-108300	93.7343	95.0226	43.8363	43.3103	1.28822	-0.525983	1.2888	-0.87265	S	0.387932	0.380677	0.142979	0.144951	-0.00725444	0.00197221	-0.709948	-0.370493	9.97489	36710	1.43088	-0.294825	0.527954	-0.742708	-0.554679	0.172521	0.732575	-0.761019	0.442736	-0.0882646	-1.07265	-0.998417	1.08326
85	9729	有利	9729 トーカイ	5.69541	-0.88086	3.1234	2.65102	4.14708	3.67469	-0.195814	-1.21949	2368	2378	4105900	4061400	10	-44500	87.0908	87.1381	22.7852	22.5383	0.0473036	-0.246948	0.1548	-0.145869	S	0.59624	0.69149	0.133693	0.186271	0.0952499	0.0525789	0.0930601	0.043715	9.98223	73865	1.59206	-3.50134	0.55212	-3.43536	-3.00858	-4.4809	4.68231	2.10926	0.485673	2.08634	-1.02367	1.34886	-1.20604
86	9795	有利	9795 ステップ	3.22887	2.26078	2.93331	3.18666	4.29559	4.54894	4.30953	2.94725	6820	5399	6896100	6750100	-1421	-146000	97.2064	97.2267	41.3683	40.4925	0.0203389	-0.875825	0.0170729	-0.93138	S	0.289949	0.40123	0.0639297	0.121284	0.111281	0.0573548	0.146488	0.173051	12.7041	21474	1.3768	0.560193	0.926967	0.144447	0.365899	0.018081	-0.555848	-0.939808	-1.59552	1.89108	-1.36228	1.79316	1.8299
87	9831	有利	9831 ヤマダＨＤ	2.38379	2.32688	1.56132	-0.680948	2.80885	0.566577	-0.407713	-1.65524	44081	43194	148034500	277818300	-887	129783800	98.0646	98.01	15.3167	28.7451	-0.0545299	13.4284	1.13897	19.8158	S	0.358597	0.287866	0.111511	0.0807345	-0.0707303	-0.030776	-0.0931752	-0.0418971	3.62954	1196288	0.640847	0.00774403	0.979848	-1.72005	0.300752	0.954284	-0.490235	-1.54571	0.995941	-0.173471	-1.24752	-0.323509	3.89791
88	1417	不利	1417 ミライトワン	4.40435	4.41565	3.61992	3.86569	1.61109	1.85686	6.5466	8.55543	18482	23480	19632400	20053900	4998	421500	97.0133	97.6056	22.9939	23.4875	0.592307	0.49367	0.806763	1.85683	S	0.20703	0.218174	0.0553415	0.0570694	0.0111439	0.00172789	-0.0865699	-0.00985455	7.83038	192700	0.924105	-3.81692	5.98217	-0.0230541	-2.37388	3.28225	-2.68747	1.01159	-0.966712	1.75114	2.00883	0.38026	2.02656
89	1726	不利	1726 Ｂｒ．ＨＤ	-7.97215	-1.82323	-7.94281	-2.83102	-9.63458	-4.5228	-6.1921	-4.50033	22138	33224	23668300	24903400	11086	1235100	99.1446	99.265	59.6179	62.729	0.120403	3.11108	0.0565439	5.64361	S	0.378212	0.354955	0.100673	0.0779308	-0.0232567	-0.0227422	-0.284248	-0.0971194	7.78692	20657	4.29447	1.07648	1.84137	1.15234	-1.08265	1.35746	1.36075	0.668128	0.0910928	-0.120434	1.69178	-2.88347	-0.63154
90	2127	不利	2127 日本Ｍ＆Ａ	12.7205	10.6911	13.5654	12.2359	9.28799	7.95851	8.25907	12.5365	20344	15495	41958400	35438200	-4849	-6520200	96.7104	95.4772	25.607	21.34	-1.23317	-4.26707	-1.62212	-3.26719	S	0.20993	0.340249	0.0480691	0.085181	0.130318	0.0371119	0.0710027	0.0105408	37.2483	35638	18.9143	-1.63834	-1.17181	-1.22161	1.78859	1.28555	-0.462006	-0.450547	0.88703	-1.73189	4.27741	1.79846	4.61525
91	2139	不利	2139 中広	3.00614	3.41585	2.42765	2.73955	0.294666	0.606559	1.76882	3.90181	3787	5575	4102700	3985600	1788	-117100	97.5779	98.0306	58.2439	56.5815	0.452652	-1.66241	0.355405	-1.21282	S	1.07477	0.65671	0.418921	0.278785	-0.418061	-0.140137	-0.185856	-0.0784421	-1.38435	3561	1.43053	-0.553688	0.582076	1.07677	-0.0276943	1.22589	-0.849859	-3.08552	0.346844	0.231644	2.13299	-0.882604	2.16547
92	2173	不利	2173 博展	4.88113	2.97809	3.08546	0.60816	-1.51202	-3.98931	-3.34511	1.25236	3716	4614	1838700	3981200	898	2142500	98.3069	98.5056	23.2629	50.1727	0.198673	26.9097	0.882079	35.575	S	0.525636	0.678423	0.177802	0.233337	0.152787	0.0555354	0.276494	0.0707851	11.2172	4067	4.76851	-1.28723	2.84696	-1.76467	-0.297588	3.27531	-2.36474	1.67452	0.175556	1.62011	4.59747	-2.39911	0.779732
93	2340	不利	2340 極楽湯ＨＤ	0.946778	0.294036	1.69142	4.06502	2.37765	4.75124	4.33518	3.64896	10226	11611	8185900	7048400	1385	-1137500	99.1949	99.3412	71.0027	61.1363	0.146326	-9.86642	0.116805	-24.8561	S	0.863308	0.875369	0.383444	0.356146	0.0120602	-0.0272981	-0.160417	-0.133331	1.98658	13751	0.784572	-3.36017	-0.742835	1.04885	-1.84455	-0.800164	1.41487	0.36246	-0.0344482	-0.710199	-0.686223	0.766187	0.214072
94	2345	不利	2345 クシム	14.5505	14.2508	10.2036	10.7287	9.22048	9.74556	13.7304	14.7135	1821	1540	831400	737700	-281	-93700	98.3793	97.0996	41.5285	18.4241	-1.27963	-23.1044	-1.10451	-21.5821	S	1.37293	2.09907	0.51635	0.88446	0.726139	0.36811	0.690704	0.389449	3.68522	1694	1.99381	3.18216	1.13227	-1.21708	-2.02125	-0.543374	-1.698	-1.0954	0.624299	3.72259	0.983162	3.65568	9.61195
95	2359	不利	2359 コア	8.41669	5.2499	3.23547	1.75194	3.44818	1.96464	2.54626	2.33356	7782	7864	7924500	7841700	82	-82800	98.4565	98.1895	53.4212	52.863	-0.266941	-0.558177	0.39418	6.91489	S	0.496232	0.43703	0.131942	0.109377	-0.0592021	-0.0225658	-0.243233	-0.110577	4.59862	15256	1.6776	-0.177824	1.81763	-4.68087	0.278403	-7.60081	5.7732	-1.11654	-0.922964	6.10419	-0.212705	8.88153	-3.41892
96	2374	不利	2374 セントケア	-9.22338	-6.22509	-7.10663	-5.32303	-5.3173	-3.5337	-0.657978	-2.44731	8163	17708	9401400	10815600	9545	1414200	97.9599	98.7013	37.8661	43.5621	0.74138	5.69599	0.709564	5.60763	S	0.335337	0.643338	0.124064	0.249318	0.308001	0.125254	-1.03454	-0.381662	8.77017	22501	1.32273	1.40732	0.063113	-0.597011	-0.0654883	2.23506	-1.51686	-2.10715	0.205108	-2.32185	-1.78933	-3.67352	-0.762247
97	2590	不利	2590 ＤｙＤｏ	-2.65562	0.311934	-0.729757	-0.564193	-1.27146	-1.10589	-0.825851	-0.284153	29775	36459	6573700	7331200	6684	757500	98.7628	99.0088	39.6771	44.2492	0.246028	4.57207	-1.27546	3.20535	S	0.231412	0.332973	0.0707972	0.110192	0.10156	0.039395	0.187268	0.0476438	3.72893	171632	0.937685	0.427704	-1.51973	-0.158915	0.499914	0.661733	0.161543	0.145843	-0.780501	-1.14536	0.541698	-0.0531941	-0.17657
98	2773	不利	2773 ミューチュアル	-1.24817	0.0218618	-0.29419	-1.06752	-0.42271	-1.19604	-0.633914	-0.505394	9259	9551	5726800	5694600	292	-32200	98.8154	98.8103	75.1549	74.7323	-0.00510542	-0.422572	0.441656	14.1159	S	0.483075	0.406728	0.199694	0.143565	-0.076347	-0.05613	-0.0804953	-0.0689622	7.32663	15004	0.674606	0.131531	1.80896	-0.0781568	0.486495	0.159963	0.636415	0.580962	0.0391152	-0.993098	0.12852	0.753598	-0.860257
99	2802	不利	2802 味の素	7.48588	8.67376	6.81975	5.95258	5.71581	4.84864	5.56631	6.67025	140625	137981	116920000	109910600	-2644	-7009400	98.7286	98.7405	21.2906	20.0142	0.0119753	-1.27638	-0.0365909	-0.277233	S	0.142285	0.201483	0.0429603	0.0650513	0.0591984	0.022091	-0.0588878	-0.012351	4.21262	1393869	1.61302	-0.327439	-0.274173	0.558764	0.500517	-0.189734	1.66307	0.344859	-0.146831	0.812956	1.10394	7.06319	0.506625
100	2805	不利	2805 エスビー	-4.57079	-4.11903	-4.75792	-3.77977	-4.65047	-3.67232	-3.09847	-3.20592	5917	6502	4570900	4575300	585	4400	96.4466	96.6553	32.7569	32.7884	0.208652	0.0315322	0.121446	-2.66613	S	0.991706	0.66146	0.403334	0.225645	-0.330246	-0.177689	-0.318743	-0.179138	6.89915	109532	1.23359	-0.45432	-0.154468	0.0792136	-0.12468	-0.607546	-1.22694	0.468739	0.212623	-0.0254903	-0.107449	-0.916881	-3.0947
101	2809	不利	2809 キユーピー	-1.8076	-5.98661	-4.95331	-5.56152	-3.96959	-4.57781	-6.90696	-7.89068	105676	112059	38946700	38896400	6383	-50300	99.3662	99.351	25.4554	25.4225	-0.0152315	-0.0328758	-0.013822	0.32115	S	0.172584	0.184395	0.0550104	0.0506089	0.0118114	-0.00440151	-0.0314441	-0.0118586	8.1988	306515	1.08314	-1.00534	0.510629	0.0358064	-1.5949	-1.08669	-0.417057	-2.03662	1.88833	1.25737	-0.983712	-1.69939	-3.3035
102	2811	不利	2811 カゴメ	-1.29899	1.58582	-1.67172	-0.438171	-2.79225	-1.5587	-1.24267	-0.122148	175195	186096	62273000	64322000	10901	2049000	99.5494	99.5384	62.5131	64.5699	-0.0109996	2.0569	-0.111974	-1.40883	S	0.214395	0.226413	0.0533628	0.0459702	0.0120181	-0.00739254	-0.0110435	-0.012671	6.12118	195737	3.81848	-0.0956873	-1.83394	-0.755762	-0.273362	1.03851	0.516611	1.02048	1.96882	-1.59609	1.12053	-1.20317	1.66846
103	2914	不利	2914 ＪＴ	-2.10348	-2.34144	-3.27613	-4.17746	-2.98332	-3.88466	-4.16667	-4.45948	202009	388255	326251500	447492100	186246	121240600	98.6478	99.0204	16.3126	22.3746	0.372589	6.06203	0.307703	5.3119	S	0.0850037	0.0812494	0.02483	0.0242034	-0.00375433	-0.000626594	-0.0690881	-0.025056	11.3484	5221484	2.4499	0.506263	0.737322	0.956225	-0.554719	-0.120359	0.390282	-0.651601	1.04987	0.122773	-0.292805	-1.02757	-1.02106
104	3058	不利	3058 三洋堂ＨＤ	2.41845	3.65582	6.64652	5.15697	5.53624	4.0467	6.93835	8.04862	4739	4745	2606100	2511800	6	-94300	98.9766	99.1433	43.435	41.8633	0.166727	-1.57167	0.18947	-2.14122	S	0.77082	1.20976	0.308069	0.503383	0.438942	0.195313	0.352245	0.188909	3.67096	16622	1.77702	-1.29739	0.167501	4.32797	-0.821582	-1.07678	0.643104	-4.08427	-0.544187	-3.68388	1.11028	-0.413156	2.95869
105	3064	不利	3064 モノタロウ	-4.46317	-4.59849	-3.95567	-2.53251	-3.84059	-2.41743	-3.71594	-3.83102	22744	14922	13536900	9941400	-7822	-3595500	97.8194	96.9276	10.8382	7.94124	-0.891875	-2.89695	-0.82927	-2.15297	S	0.209033	0.255539	0.0470294	0.0545061	0.0465065	0.00747665	0.0614027	0.0156958	29.1872	36353	19.5826	2.2432	0.502306	0.254326	-1.5291	-0.608711	-0.549357	4.05975	0.0188926	-0.526393	-0.115076	-5.10524	0.621825
106	3190	不利	3190 ホットマン	0.890027	2.3269	0.938265	1.87876	1.03244	1.97294	2.36267	2.26849	5576	7251	3776900	3904100	1675	127200	98.3769	98.8683	51.9162	53.6646	0.491432	1.74845	-0.661597	-5.64892	S	0.620464	0.512111	0.260317	0.202545	-0.108353	-0.057772	-0.650747	-0.338073	2.41301	14210	0.661859	1.25594	-0.649736	0.424887	-0.087805	0.92588	-0.472323	-0.517779	-0.586257	0.538019	-0.0941796	0.799872	1.6212
107	3277	不利	3277 サンセイラン	-3.75096	-2.60568	-3.13135	-2.78314	-2.81354	-2.46532	-3.6477	-3.96552	5698	7526	5356800	5790800	1828	434000	97.9374	98.2122	66.0681	71.0615	0.274753	4.9934	0.674247	7.8784	S	0.37828	0.36023	0.112188	0.101724	-0.0180501	-0.0104634	-0.0124551	0.0164921	12.8684	11397	1.2593	0.0254117	-1.16535	0.583444	-2.40112	-1.52651	0.347187	3.08434	0.626327	-1.24594	-0.317817	1.60569	-3.89355
108	3396	不利	3396 フェリシモ	-5.17952	0.604861	0.398132	-0.429157	-0.127972	-0.95526	-2.2836	-1.7575	7107	6877	7516900	7329400	-230	-187500	97.987	97.8097	74.8472	72.9802	-0.17734	-1.86697	-0.184931	-1.02542	S	0.349222	0.444371	0.0985423	0.127211	0.0951485	0.0286686	0.103815	0.0436536	-1.43539	29062	0.327031	0.0213728	2.97738	5.32157	-4.05139	0.307021	-2.9943	3.04898	-4.12002	-1.45764	0.526103	-0.475505	0.554263
109	3423	不利	3423 エスイー	-6.39023	-2.6255	-3.53855	-3.88794	-2.23782	-2.58721	-2.62149	-3.92221	1660	3135	9033000	9644400	1475	611400	96.1761	97.5724	57.8001	61.7123	1.39623	3.91221	3.15939	3.35493	S	0.68215	0.521323	0.274096	0.205315	-0.160827	-0.068781	2.7204	0.296271	6.49628	20550	2.27052	-0.273325	-3.61663	-0.653278	-3.20893	0.791612	1.48801	1.0429	-2.10297	-0.748715	-1.30072	-0.0179993	-1.30677
110	3475	不利	3475 グッドコムＡ	4.32165	3.50748	4.5318	4.20294	2.90211	2.57325	2.35766	3.98734	10961	20731	5382300	6467900	9770	1085600	99.1407	99.1297	88.6559	88.8448	-0.0110101	0.188875	0.0553943	3.15428	S	0.293103	0.270895	0.0859652	0.0782422	-0.0222077	-0.00772298	-0.0562127	-0.0241479	9.81867	12613	1.95047	-0.000472895	1.06305	0.881771	0.880796	-0.322437	1.14874	-1.40449	-0.157665	-0.052486	1.62969	0.325912	1.55188
111	3830	不利	3830 ギガプライズ	-0.503438	1.60501	-2.19312	-6.19966	-0.403743	-4.41028	-4.50107	-6.29045	1793	1784	624600	1181700	-9	557100	97.9246	97.9681	21.9466	41.5214	0.043518	19.5748	0.730777	20.475	S	2.7073	1.47054	0.990804	0.536064	-1.23676	-0.45474	-1.21288	-0.450305	22.6902	2689	4.71795	-2.48348	-2.40456	-0.338313	4.10683	-3.34535	3.04152	0.87346	2.22023	-0.530548	-1.78938	0.889737	2.50466
112	3975	不利	3975 ＡＯＩ ＴＹＯ Ｈｏｌｄｉｎｇ	8.32106	5.48196	6.20541	8.42184	8.15135	10.3678	7.4115	5.46556	7614	9497	11178200	13188200	1883	2010000	97.3035	97.5552	45.5027	53.6848	0.251699	8.18204	0.00319684	-2.66715	S	0.323432	0.517001	0.103018	0.17043	0.193568	0.0674117	-0.0658861	-0.0448927	3.94006	53352	0.690171	1.30554	0.968311	1.87236	-0.221355	-0.425532	0.922247	0.645273	0.351016	1.76463	-1.94594	-3.59135	11.0193
113	4218	不利	4218 ニチバン	11.0887	7.22352	8.0483	9.23623	6.49826	7.68619	7.39174	8.94179	7197	8860	4839300	4933100	1663	93800	96.7079	97.1598	23.3354	23.7877	0.451902	0.45231	0.0219776	1.97193	S	0.390375	0.340458	0.139577	0.145281	-0.0499175	0.00570335	-0.0467121	-0.000648452	4.98997	59752	0.830117	1.6641	-0.543946	1.53869	-0.00596442	-0.813473	0.441157	1.13655	1.3041	1.73629	1.55005	4.09207	1.58141
114	4636	不利	4636 Ｔ＆Ｋ	7.25816	1.90476	5.66289	1.99718	7.23244	3.56673	4.11531	2.54576	9773	7738	9107300	9272000	-2035	164700	97.5836	97.505	36.3492	37.0066	-0.0785842	0.657354	-0.389684	5.79702	S	0.493839	0.695734	0.170081	0.244754	0.201896	0.0746731	0.459847	0.344959	0.724184	65888	0.495141	-0.507201	-0.789355	1.22723	1.1995	0.494868	0.621304	-2.05566	-0.383254	1.97853	-1.56955	2.58171	0.892604
115	4708	不利	4708 りらいあ	10.7446	5.02117	11.0869	10.856	10.7705	10.5396	12.5795	12.8959	13061	13270	6064800	6155700	209	90900	97.8572	97.8109	8.72595	8.85674	-0.0463318	0.130786	-0.144887	2.23548	S	0.165336	0.207936	0.0533548	0.0599706	0.0425999	0.00661588	0.0312063	0.00115855	7.17134	53320	2.14973	-1.0964	0.509122	-0.447808	-0.624706	-0.208048	-1.13397	-0.168689	1.55035	-1.89272	0.316389	2.12557	2.57922
116	4783	不利	4783 日ダイナミク	1.41654	5.84988	3.65807	1.0285	2.73247	0.102897	-5.26931	-4.34371	4431	3898	6869600	6738500	-533	-131100	97.9443	97.7432	78.0636	76.5739	-0.201067	-1.48977	-0.731093	-7.535	S	0.596113	0.704267	0.173472	0.246417	0.108155	0.0729455	0.315628	0.106859	7.18945	11070	3.63763	-2.86622	-3.7371	0.261724	1.57234	-0.945263	0.886644	-0.936177	-0.0798059	-2.16173	0.925603	6.56359	-1.63932
117	4921	不利	4921 ファンケル	5.71209	4.49383	6.02023	9.22137	7.43878	10.6399	10.8968	9.47827	75732	77209	29255200	63915400	1477	34660200	99.2725	99.155	44.8865	49.0326	-0.117515	4.14609	-0.289513	4.07448	S	0.247958	0.288223	0.0422029	0.0757032	0.0402651	0.0335003	0.0296806	0.0291839	9.49359	92380	3.36579	0.228768	-1.97341	1.66394	1.56876	-0.741139	-2.05733	2.10623	-2.04577	1.73763	-1.41855	0.446653	5.46573
118	4994	不利	4994 大成ラミック	4.42926	2.75438	2.9931	2.40513	3.50619	2.91823	5.1772	4.6641	19857	19582	3435400	3332500	-275	-102900	98.855	98.7245	54.5302	52.8968	-0.130504	-1.63333	-0.137737	-1.5694	S	0.449877	0.442194	0.134601	0.15015	-0.0076828	0.0155489	-0.161829	-0.0118339		23985	1.26669	-1.0456	-0.329399	-0.174137	-1.02628	0.729899	0.656968	0.427647	-0.476372	1.91254	-0.513095	4.45977	-1.1923
119	5343	不利	5343 ニッコー	1.10326	1.82889	0.934518	2.45954	0.189669	1.71469	2.69812	3.44297	4499	4601	13721900	13732200	102	10300	97.7406	97.8104	56.7677	56.8104	0.0697702	0.0426113	-0.212162	1.58202	S	1.28018	0.976107	0.534752	0.48815	-0.304078	-0.046602	0.560856	0.259382	1.38419	9462	2.93521	-1.1302	2.2422	-0.99479	-0.248804	-0.403458	0.484594	0.838277	-0.0126359	0.181378	0.744849	0.41375	0.670293
120	5942	不利	5942 フイルコン	4.93602	3.60493	3.9959	4.77101	3.9867	4.76181	5.32065	5.32985	17560	17993	8888000	8533100	433	-354900	98.5465	98.4569	40.0956	38.4946	-0.089587	-1.60103	0.0456652	-2.73403	S	0.334594	0.354189	0.0832132	0.0853573	0.0195947	0.00214413	-1.37531	-0.376079	5.42572	36129	0.754245	-1.07939	-1.79379	0.441143	-1.02793	0.510572	-0.0217336	0.256891	1.30619	-0.366079	0.00919922	2.45204	1.14369
121	5946	不利	5946 長府製	2.07994	1.00941	1.48027	0.828992	1.97149	1.32021	1.32779	0.83657	10450	12139	5216600	5471700	1689	255100	96.2335	96.6019	14.4986	15.2076	0.368403	0.709005	0.288373	0.747388	S	0.196565	0.414912	0.0516608	0.108206	0.218347	0.0565451	0.220747	0.0441366	2.18285	136006	0.738931	-0.099601	0.851419	-0.300641	-0.614335	0.519673	-1.29052	-0.496509	-0.482262	1.08193	-0.491222	-0.470667	1.9713
122	5956	不利	5956 トーソー	-0.807449	-0.832681	-0.0599422	1.67795	0.67693	2.41482	3.25035	2.51348	10536	10658	6668700	5571900	122	-1096800	98.4029	98.5757	60.6245	55.719	0.172743	-4.90555	-1.53872	-3.30877	S	0.700567	0.565514	0.295812	0.190282	-0.135053	-0.10553	-0.173882	-0.119324	3.96467	20608	0.5375	1.39908	-0.0670393	-0.971684	0.096777	1.73057	2.12832	0.319383	-0.383344	-0.364163	-0.736872	-1.48482	1.38901
123	6005	不利	6005 三浦工	1.97645	2.78981	3.96853	4.01374	2.90963	2.95484	8.79157	9.85046	10058	6111	34929600	33724200	-3947	-1205400	96.4889	94.4513	27.8788	26.9167	-2.03756	-0.96208	-2.07606	2.25928	S	0.161665	0.142376	0.0396639	0.0387035	-0.0192898	-0.000960457	-0.0305623	0.00592447	7.541	129525	1.54381	0.596413	-1.10425	0.744486	-1.42613	-1.17015	-0.297165	-2.57849	-0.0194963	-1.97258	1.0589	2.19007	-0.45915
124	6036	不利	6036 ＫｅｅＰｅｒ	-1.85921	-0.587836	-0.858594	-1.29912	-1.13616	-1.57668	0.0698758	0.34744	8503	6523	7406400	7060800	-1980	-345600	98.3574	97.9871	52.5202	50.0695	-0.370351	-2.45072	-0.385311	-5.83971	S	0.431222	0.515647	0.130464	0.14241	0.0844254	0.0119459	-0.147503	-0.0319446	13.7027	6953	4.03343	-1.94303	10.96	-2.57628	3.59575	-0.827312	1.5795	-2.08378	-2.05146	1.05084	0.277565	-0.306974	-0.558426
125	6458	不利	6458 新晃工	-3.93467	-4.3009	-2.51717	-1.84623	3.09975	3.77069	4.72399	-0.892924	17830	12994	7385900	6434500	-4836	-951400	98.1072	97.5819	27.1421	23.6458	-0.52533	-3.49625	-0.350322	1.33805	S	0.161781	0.153788	0.0456462	0.0341277	-0.00799306	-0.0115184	0.0234937	-0.0246286	10.4352	52989	1.3285	1.29704	0.10691	1.50653	1.39849	0.258209	1.19374	1.1014	-1.80861	0.391111	-5.61692	1.01541	0.300609
126	6789	不利	6789 ロランドＤＧ	-5.13367	-9.17884	-4.5127	-6.5886	-0.639865	-2.71577	-1.38719	-5.26003	22010	22339	4582600	4915600	329	333000	98.4876	98.6749	36.2089	38.8401	0.187293	2.63116	-0.87748	-1.90911	S	0.409444	0.394488	0.153242	0.139676	-0.0149565	-0.0135668	-0.016286	-0.0156966	7.48044	38446	1.11393	0.0750058	1.41486	0.762664	-3.00095	1.06757	-0.728502	-0.649163	0.875981	-1.49695	-3.87284	-3.0678	-2.23821
127	7164	不利	7164 全国保証	8.66148	3.15026	6.9882	8.39471	6.19562	7.60213	7.00189	7.79447	21926	20883	6575400	5380600	-1043	-1194800	97.2803	97.275	9.54894	7.81383	-0.00525578	-1.73511	-0.669184	-2.58093	S	0.237784	0.206576	0.0554778	0.0527137	-0.0312073	-0.00276413	0.182373	0.065138	11.6114	235520	3.92451	0.0373352	2.22558	3.23553	-1.65539	-1.22597	-0.451503	-0.162655	1.73589	-0.0626148	0.792577	0.372028	1.98565
128	7239	不利	7239 タチエス	-2.36387	0.583837	-1.9319	0.580535	-1.93561	0.576827	-1.14358	-1.13987	14724	11113	8552600	8757600	-3611	205000	96.7284	96.3082	24.2682	24.8499	-0.420247	0.581692	-0.920384	-1.61293	S	0.323208	0.444974	0.0896291	0.117498	0.121766	0.0278687	0.011102	-0.0221783	3.53161	173433	0.588163	0.551433	0.619462	1.22018	-1.2899	-0.664422	-0.66788	3.09007	-0.476054	0.0440869	0.00370874	0.819085	-0.238957
129	7278	不利	7278 エクセディ	2.73647	0.637706	0.354779	0.953444	-2.3666	-1.76793	-1.18042	1.54096	21984	32998	8329500	11717300	11014	3387800	97.4425	98.1908	17.1414	24.1131	0.74831	6.97179	0.796926	7.45423	S	0.254717	0.164922	0.0893065	0.051118	-0.0897947	-0.0381885	-0.0700633	-0.0275534	5.57265	301019	0.369516	-0.203287	-0.0772774	-0.451865	0.54512	1.26742	-0.622773	-1.0088	1.40234	0.979359	2.72138	-2.42367	0.340005
130	7864	不利	7864 フジシール	-5.61594	-2.17052	-1.2722	6.99876	-3.72482	4.54614	7.13216	9.58478	6154	4208	14657500	12271800	-1946	-2385700	94.9691	92.4023	24.3638	20.3983	-2.56685	-3.96553	-2.51589	-3.93308	S	0.272332	0.324254	0.0562345	0.0731102	0.0519222	0.0168756	0.0483258	0.000498816	7.91241	149507	2.80097	-2.80794	-2.94136	-3.87721	-2.62508	-0.433187	-0.830427	2.89304	-1.60884	-2.7349	2.45262	-1.76577	-2.85737
131	7893	不利	7893 プロネクサス	1.59074	0.677171	0.848652	0.298757	1.06648	0.516583	1.76885	1.55102	13970	14084	27189400	26765400	114	-424000	98.1729	98.1258	72.8411	73.6791	-0.0470469	0.837975	-0.0853269	2.84559	S	0.506338	0.496957	0.141326	0.113182	-0.00938158	-0.0281448	0.195986	0.0455256	6.67906	27812	1.18075	4.52694	-1.07062	1.41101	-0.117455	0.0608145	0.053248	-0.00877366	0.506072	0.236021	-0.217825	-0.0655807	0.960576
132	8041	不利	8041 ＯＵＧＨＤ	6.25041	2.99363	5.96391	5.98613	4.79858	4.8208	4.71996	5.88529	8280	9210	20252000	2118200	930	-18133800	97.1717	97.3882	36.4101	38.0834	0.216485	1.67337	0.19423	2.47614	S	0.339531	0.374967	0.122241	0.134519	0.0354367	0.0122782	0.145611	0.0535497	3.85893	72656	0.70086	0.0810633	0.241428	-0.314016	-0.203132	-0.00100022	-0.893607	-0.74836	0.845838	-0.55934	1.16533	0.15881	1.66949
133	8086	不利	8086 ニプロ	-16.1317	-10.1296	-13.4873	-14.7543	-17.9508	-19.2178	-19.3475	-14.884	39585	66454	69639600	106991000	26869	37351400	98.1844	98.7694	40.6159	62.4003	0.58497	21.7844	0.498893	15.5514	S	0.236073	0.17729	0.0704963	0.0541475	-0.0587827	-0.0163488	-0.0539033	-0.0066749	2.61059	579302	1.34557	1.16548	-1.02648	0.473661	4.92246	7.40749	-5.60272	2.90385	-2.40801	-0.2364	4.46352	-14.1115	-0.481654
134	8230	不利	8230 はせがわ	-2.89188	-1.68164	-1.70952	-2.22361	-1.69602	-2.2101	-2.71186	-2.72536	9865	15748	8153800	8817000	5883	663200	98.0421	98.7831	44.0722	47.4338	0.74095	3.36162	1.13394	4.20006	S	0.275453	0.403826	0.0972076	0.129884	0.128373	0.0326768	0.0377613	-0.0228371	5.95976	17615	1.05003	0.108365	-1.33991	0.708101	0.244663	-0.64298	-0.661089	0.0799139	-0.279487	-0.902872	-0.0135046	-1.16481	-0.503323
135	8342	不利	8342 青森銀行	1.95095	2.20347	2.8937	3.4103	3.01474	3.53133	4.01617	3.89513	17408	15915	6856800	6647600	-1493	-209200	92.4679	92.0421	33.4282	32.4083	-0.425761	-1.01989	-1.23959	-2.31385	S	0.239806	0.364766	0.0645133	0.0641498	0.12496	-0.000363546	0.0694578	-0.0098715		2910791	0.535914	1.34574	0.261636	0.473103	0.00395291	1.07454	-1.23616	-0.611989	-0.864689	-0.0780548	-0.121037	1.26902	1.05549
136	8346	不利	8346 東邦銀	-1.99245	0.630985	-0.448918	0.724353	1.42365	2.59692	4.09304	2.22047	8569	8155	72264000	67561000	-414	-4703000	90.9757	90.6514	28.6194	26.7568	-0.324287	-1.86257	0.179554	-0.198393	S	0.431097	0.34593	0.155201	0.094807	-0.0851678	-0.0603941	-0.0223832	-0.0346963		5385042	0.506257	2.44104	0.749401	-0.681602	-0.0770979	0.355291	1.53585	-0.267589	-1.47901	-0.064527	-1.87256	0.964755	1.53879
137	8350	不利	8350 みちのく銀行	1.07655	0.894744	0.875558	0.734935	0.628338	0.487716	-0.337758	-0.0905379	26785	22857	7089300	6560400	-3928	-528900	95.9726	95.576	32.0276	29.6381	-0.396627	-2.38943	-0.792061	-3.90229	S	0.145967	0.244245	0.0295601	0.0579111	0.098278	0.0283509	0.0720367	0.0094981		2123795	0.324087	0.18103	0.682863	-0.11331	-0.103026	0.723586	1.18279	0.200868	-0.409988	0.610976	0.24722	-0.0585345	0.706059
138	8381	不利	8381 山陰合銀	-1.02829	3.15727	0.428092	-0.202722	-1.7596	-2.39042	-1.74059	0.447108	9091	9567	52516000	52147000	476	-369000	89.4079	89.7215	32.0362	32.204	0.31352	0.167807	0.404748	0.602249	S	0.281489	0.306631	0.0784081	0.0882905	0.0251418	0.00988235	0.110633	-0.00312203		4241925	0.44805	1.32808	-1.09775	0.216827	-0.590613	-1.51363	2.6622	1.24474	-0.329305	-1.12707	2.1877	-0.137842	1.10742
139	8386	不利	8386 百十四	-3.60192	-2.66141	-2.69903	-2.78041	-2.97525	-3.05664	-5.47959	-5.20337	12879	13720	6394500	6778100	841	383600	93.0093	93.4605	21.315	22.5937	0.451174	1.27867	-0.114668	0.152047	S	0.404743	0.23307	0.144424	0.0738201	-0.171672	-0.070604	0.057341	-0.0431021		4953946	0.201606	0.48292	1.85692	-0.809386	-1.61674	-2.86759	-2.13262	-0.1234	0.509077	-1.41197	0.276221	-1.8277	-1.10993
140	8616	不利	8616 東海東京	0.141517	-1.56772	-0.586336	-0.89806	-1.41891	-1.73063	0.917465	1.75004	25714	29073	71034800	77497800	3359	6463000	97.0266	97.3644	25.3169	27.6204	0.337728	2.30343	0.325933	2.95803	S	0.316648	0.251802	0.0828106	0.0731574	-0.0648458	-0.00965319	0.468434	0.248783		568548	1.06792	2.18804	2.82154	-1.48581	-5.81652	1.53145	0.40515	-0.861182	0.39231	0.335542	0.832575	-0.646848	-1.75344
141	8697	不利	8697 日本取引所	0.492725	1.66882	1.27569	2.9037	0.377949	2.00596	3.19906	4.0968	51291	45247	28369200	17503000	-6044	-10866200	98.0914	97.9584	5.16678	3.26335	-0.132944	-1.90343	-0.0991538	-4.61693	S	0.134902	0.1197	0.0311461	0.015678	-0.0152021	-0.0154681	-0.157879	-0.0833483	0.171134	41288932	3.38794	-0.68945	-3.49216	-1.06425	-0.110856	3.00352	-0.081778	0.188818	-0.932378	0.149413	0.897742	-0.101511	0.87259
142	8904	不利	8904 アバンティア	-4.26512	-3.11479	-1.89658	-4.40827	0.612812	-1.89888	-2.96628	-5.47567	19852	15398	8911100	9142100	-4454	231000	98.5015	98.4086	59.8703	61.4223	-0.0928975	1.552	-0.168138	-2.12313	S	0.282642	0.522461	0.0994631	0.2131	0.239819	0.113636	-0.0494933	0.115814	3.70361	41746	0.538071	-0.200629	1.19859	-0.452665	2.08268	-1.5755	-0.703336	-0.873285	-0.162201	-2.20634	-2.50939	-1.30784	0.702441
143	8917	不利	8917 ファースト住	3.9327	2.56029	1.72766	0.321235	1.97698	0.57056	-1.11251	-1.36183	8193	7384	6583000	6493400	-809	-89600	98.1198	97.7884	38.9504	38.4202	-0.331388	-0.530146	-0.133495	2.16759	S	0.308027	0.414053	0.10477	0.111965	0.106026	0.00719581	0.124025	0.0411485	9.54091	38023	0.786164	0.198904	-0.940349	0.231303	-0.229264	-0.812052	-0.637021	1.29619	1.62851	0.576531	-0.249325	2.59883	0.210792
144	9449	不利	9449 ＧＭＯ	-12.6845	-11.1661	-12.6851	-17.5916	-4.84891	-9.75537	-6.57797	-14.4142	28789	27669	21594300	21546600	-1120	-47700	98.1387	97.9572	19.0692	19.027	-0.181509	-0.0421222	-0.220812	-6.0913	S	0.250605	0.310004	0.0876917	0.0834061	0.0593987	-0.00428563	0.191107	0.0168738	3.14214	871214	4.47495	3.3919	2.87116	-1.16891	0.184385	-4.73761	2.39376	3.0657	1.0106	-1.00998	-7.83618	-1.0936	-2.23635
145	9765	不利	9765 オオバ	-12.0561	-13.4483	-12.5341	-11.4035	-11.767	-10.6364	-8.69775	-9.4648	9524	10072	10436400	10377000	548	-59400	97.9332	97.9195	56.1036	55.7843	-0.0136597	-0.319321	-0.994994	-2.01676	S	0.284532	0.314319	0.100171	0.080123	0.0297864	-0.0200481	0.0113255	-0.027264	9.0053	11084	1.69385	1.1033	0.564692	1.23773	1.77395	0.192244	2.92397	-2.96515	-0.672391	1.15032	-0.767057	-1.37127	-11.3099
146	9827	不利	9827 リリカラ	4.96048	0.37674	1.56784	0.909136	1.94965	1.29094	-2.09813	-2.47994	1619	2323	9947000	9389200	704	-557800	93.5838	93.6316	78.5579	74.1526	0.0477851	-4.40531	-0.31977	-4.39747	S	0.994384	1.16817	0.346856	0.483307	0.173791	0.136452	0.27603	0.175565	0.606964	18158	0.316371	-0.0579559	-3.26661	-1.00414	-2.45672	-0.592982	-1.55446	-5.1868	1.52306	1.86958	-0.381808	0.83641	-0.0778618
147	9832	不利	9832 オートバクス	-1.98587	-0.692924	-1.45603	-2.69479	-1.41432	-2.65309	-3.05413	-3.09583	52339	40526	21507000	19213900	-11813	-2293100	98.5613	98.3187	25.5883	22.8601	-0.24255	-2.72826	-0.0369116	0.072993	S	0.14472	0.119906	0.0376866	0.0210161	-0.0248141	-0.0166705	-0.137786	-0.0361511	3.35478	176708	1.03961	-0.722552	-0.998952	-1.1435	0.0598972	-0.667163	-1.23713	-1.1309	-0.698686	0.168844	-0.0417009	-0.434659	-0.216563
148	9835	不利	9835 ジュンテン	-1.46726	-0.95225	-0.898386	-0.475716	-1.49951	-1.07684	-1.38709	-0.78597	7858	7528	4860100	4823200	-330	-36900	97.8093	97.8298	58.3375	57.8946	0.0204492	-0.442924	-0.0172393	-1.76213	S	0.5591	1.20339	0.189327	0.391406	0.644287	0.202078	0.576591	0.179346	0.114134	35736	0.412699	0.266302	-2.46604	0.5121	-0.684275	1.22732	1.29763	-0.105945	-0.635057	0.0661853	0.60112	0.257404	-1.81077
149	9843	不利	9843 ニトリＨＤ	0.0287944	-0.97863	-0.117508	-0.511101	-1.15622	-1.54981	0.259673	1.29838	8252	8701	8237500	16333600	449	8096100	92.5839	92.3281	7.19791	14.2723	-0.255768	7.07435	-0.210299	11.0863	S	0.226743	0.186349	0.0729414	0.0642494	-0.0403945	-0.00869196	0.0505494	0.0147481	20.9445	321703	2.23602	-2.7601	-1.49697	-0.0754287	0.613409	-1.11791	0.488949	-0.499926	0.29941	-0.153107	1.03871	-0.282366	-1.73497
150	9993	不利	9993 ヤマザワ	1.17818	1.62047	1.37267	0.848325	0.0758772	-0.448471	-0.45763	0.839166	7424	8124	3269700	3269100	700	-600	96.1907	96.6568	29.833	29.8276	0.466029	-0.00547445	0.367292	-0.201252	S	0.522604	0.902927	0.173366	0.355964	0.380323	0.182598	-0.211528	0.0410434	0.466586	49397	0.6576	0.166171	-0.483913	-0.29875	-0.361944	0.628504	-0.113726	-0.265646	-0.154738	-0.039755	1.2968	-0.469007	0.792685
151	1430	不利	1430 １ｓｔコーポ	6.97329	6.21515	3.82212	3.4636	0.359576	0.00104827	2.17445	5.637	14469	21264	10340500	10754600	6795	414100	98.9198	99.2069	77.4105	80.5106	0.287062	3.10001	0.177769	1.19886	S	0.42339	0.407166	0.152723	0.155014	-0.0162248	0.00229145	-0.100271	-0.0460338	14.9057	11221	1.83667	1.42585	-0.221311	-1.87419	-0.20786	-1.78869	1.44784	0.768018	1.19312	1.95805	3.46255	5.7133	-2.9607
152	1431	有利	1431 リブワーク	9.75661	8.01141	13.5205	13.5186	15.5341	15.5322	14.553	12.5394	1560	2122	1603400	3011000	562	1407600	97.3783	97.2948	59.4072	55.5535	-0.0834583	-3.85368	0.248415	-3.29605	S	0.947076	1.23102	0.364907	0.469698	0.283949	0.104792	0.225119	0.0892693	16.7638	3475	1.87167	2.72715	-0.559578	-1.73783	-5.56868	3.34843	1.5148	4.12074	-1.14319	-2.62074	-2.01358	5.20368	4.82131
153	1448	有利	1448 スペースバリューホールディング	-0.510159	-1.19909	-1.36194	-2.66827	-0.635892	-1.94222	1.05023	0.324178	9365	6575	14821200	10480800	-2790	-4340400	96.5066	95.3866	41.6841	29.4769	-1.11997	-12.2072	0.111043	-11.3426	S	0.543725	0.343148	0.169788	0.11666	-0.200577	-0.0531283	-0.143251	-0.0329196	3.56546	79307	0.493497	-0.462035	-1.66794	1.1129	3.81197	-1.3205	0.607318	0.010735	1.13862	-0.286843	-0.726047	0.311776	-0.784818
154	1762	有利	1762 高松グループ	5.34326	4.24224	3.05773	3.57749	3.08224	3.602	5.40257	5.37806	9691	10438	20284000	20304900	747	20900	95.7419	95.8582	52.1708	52.2245	0.116257	0.0537551	0.757615	1.56709	S	0.292234	0.300546	0.0887504	0.0860583	0.00831237	-0.00269205	0.0885354	0.0947865	6.43859	165274	0.973064	-3.02749	-0.452351	-0.287249	1.20755	1.44381	0.00959932	2.36971	1.32395	0.961583	-0.0245059	-0.203279	4.47002
155	1976	有利	1976 明星工	10.8094	5.32706	7.4824	7.09739	9.72121	9.33619	8.88364	6.64484	10649	19879	16643600	17659500	9230	1015900	96.2056	97.5609	28.0261	29.7368	1.35524	1.71067	2.98301	3.69401	S	0.343254	0.379562	0.107887	0.10603	0.0363081	-0.00185704	0.0139148	-0.0189694	11.3063	53052	1.01778	1.7278	2.31979	0.71681	-0.27507	-3.19024	0.905756	-0.245591	1.20091	2.12605	-2.2388	0.728173	6.83769
156	3113	不利	3113 Ｏａｋ	0.270256	1.62407	0.580985	1.37708	-0.178282	0.617808	-1.242	-0.482734	19541	20662	40120700	45235200	1121	5114500	98.9518	98.729	82.6481	84.2761	-0.222817	1.62799	-0.75358	0.737323	S	0.606783	0.815026	0.223566	0.379354	0.208243	0.155788	-0.646242	-0.188711	35.6552	7579	2.25162	-2.49584	2.0797	-0.67539	1.83177	-0.746098	0.325438	0.495614	-0.255649	-0.0550807	0.759267	0.614547	0.25026
157	3387	有利	3387 クリレスＨＤ	1.26226	1.19985	1.30025	3.03434	-0.112538	1.62155	3.68232	5.09511	106850	118085	40462400	40212300	11235	-250100	99.3076	99.3179	42.717	42.453	0.0103026	-0.264036	0.011241	0.366018	S	0.154995	0.164245	0.0374467	0.0413709	0.00924953	0.00392424	0.00886169	0.00386596		71409	5.69914	0.524718	-0.859319	1.51622	-1.40898	-2.73503	0.477499	-1.17423	-0.566757	0.528769	1.41279	-0.237451	0.0245115
158	3392	有利	3392 デリカフＨＤ	-0.399402	-0.125564	-0.143176	-0.133944	0.448841	0.458073	0.387889	-0.204127	5909	10322	5902700	6640600	4413	737900	99.0612	98.794	94.5642	89.3034	-0.267163	-5.26085	0.387795	-3.20635	S	0.517512	0.686781	0.231663	0.25032	0.16927	0.0186569	0.37962	0.054752	4.11629	13352	0.851301	-0.425589	-2.41816	1.4492	0.422457	0.389911	0.375388	-0.930267	-0.25871	0.00248365	-0.592017	0.0428634	0.42359
159	3484	不利	3484 テンポイノベ	13.2305	5.4302	14.6424	19.5529	15.3181	20.2287	19.2101	18.5344	23172	13496	5334100	4845100	-9676	-489000	99.2037	98.9806	29.9265	27.183	-0.223134	-2.74349	-0.0434602	-2.72911	S	0.526459	0.487304	0.18919	0.188854	-0.0391547	-0.000335913	0.142059	0.0653563	8.34219	10233	4.73277	-0.743761	-0.834014	6.69468	0.421763	-1.63648	-0.82672	-1.57118	-0.37587	-1.03598	-0.675716	-8.32934	14.4353
160	3489	不利	3489 フェイスＮＷ	10.3775	7.45932	12.3248	12.7278	12.9284	13.3314	13.05	12.4464	7475	4923	2720400	2645200	-2552	-75200	98.5628	97.7173	54.6265	53.1165	-0.845416	-1.51004	-0.899417	-2.97671	S	1.38204	0.94967	0.435853	0.346792	-0.432366	-0.0890608	-0.391438	-0.0820166	7.60247	13295	1.30077	-1.41396	1.04983	-2.70642	0.766209	0.0175575	0.365117	0.265296	-0.80534	-1.14193	-0.603618	0.781261	7.28168
161	3543	有利	3543 コメダ	-1.08579	-0.88498	-2.12805	-1.58688	-1.36358	-0.822408	1.34466	0.580189	122222	147453	18193900	21680200	25231	3486300	99.3077	99.3257	39.5107	47.0133	0.0179835	7.50261	-0.179103	4.73462	S	0.157762	0.182936	0.0479028	0.0625014	0.0251739	0.0145985	-0.0456041	-0.0199551	9.58044	98438	2.64371	3.45086	2.0861	-2.14641	2.25978	-1.54792	0.28693	1.20447	-0.960465	2.00272	-0.76447	-1.0497	0.929192
162	4245	不利	4245 Ｄ・アクシス	-3.99234	-4.18586	-5.43906	-5.26672	-3.78674	-3.61441	-6.1459	-7.79821	10097	5972	4934100	5322600	-4125	388500	98.4497	97.8054	39.7655	42.7415	-0.644251	2.97603	0.182134	4.6794	S	0.625252	0.423087	0.248623	0.157406	-0.202165	-0.0912177	0.649629	0.133329	4.14098	29907	1.69519	-0.481256	-2.26536	1.13262	0.178696	-0.565956	-0.388098	0.494654	2.52798	-1.08126	-1.65232	-0.314786	-2.21876
163	4681	有利	4681 リゾートトラ	-8.91325	-6.49004	-8.32855	-9.67029	-3.92444	-5.26618	-8.301	-12.7051	16369	19096	24688200	25110600	2727	422400	95.3571	95.5612	23.8739	23.1396	0.204126	-0.734291	0.662671	0.207307	S	0.233001	0.137525	0.0710159	0.0404781	-0.0954769	-0.0305377	-0.0607128	-0.0199591	5.13414	390832	3.57754	0.382904	0.583712	2.98611	0.315649	0.525493	-1.86473	-0.692102	0.975492	-1.56019	-4.40411	-4.57563	2.48969
164	4967	有利	4967 小林製薬	-3.58211	-1.75974	-1.92162	-2.44423	-0.810669	-1.33328	-2.62383	-3.73478	10980	10236	18721200	18568700	-744	-152500	96.6294	96.1669	44.024	43.6654	-0.462557	-0.358613	0.0510968	10.2848	S	0.253906	0.220861	0.0844142	0.06109	-0.0330457	-0.0233242	0.0378023	-0.00262035	11.3943	170919	2.04452	2.10488	1.40636	0.471239	0.600536	1.00901	-0.775061	-1.08451	-1.67228	0.0117954	-1.11095	-0.455947	-0.192843
165	5698	不利	5698 エンビプロ	-5.55908	-3.20003	-3.60774	-6.34332	-3.78441	-6.51998	-4.70352	-4.52685	11063	10212	8131500	7703400	-851	-428100	98.5568	98.4099	54.4168	51.182	-0.146848	-3.2348	-1.03496	-3.25964	S	0.509742	0.393199	0.160044	0.11248	-0.116543	-0.0475641	-0.0191331	-0.0143768	5.20393	21661	1.19066	-2.74047	-0.558182	-3.9481	1.679	-2.31258	1.49398	1.20881	-1.59098	-0.360355	0.176668	-0.744956	-2.63174
166	5758	不利	5758 ＦＣＭ	23.5382	15.4252	22.056	25.2519	20.5702	23.766	28.1812	29.667	4031	3740	741500	718500	-291	-23000	98.7748	98.5767	43.5153	42.1655	-0.19811	-1.34977	-0.861183	-4.19861	S	0.852912	0.572958	0.320814	0.211522	-0.279954	-0.109292	-0.134179	-0.100622	1.57584	8999	0.827846	-2.8525	1.54446	-2.90921	0.326982	0.562276	-1.20608	0.0869868	0.222776	1.25944	1.48586	4.22885	9.71052
167	5911	有利	5911 横河ブＨＤ	-9.81701	-2.00978	-8.96071	-12.0573	-9.12917	-12.2257	-13.4996	-13.3311	3067	6464	11196000	12895800	3397	1699800	90.3654	94.3374	24.572	28.3026	3.97207	3.73058	2.31898	1.39868	S	0.201165	0.16817	0.0502643	0.054224	-0.0329948	0.00395965	0.22075	0.0770124	6.54711	104016	0.896703	-0.144588	-0.250838	-0.0604599	-0.613275	-0.140112	0.175223	1.88174	0.0171515	-0.873447	0.168452	1.1211	-3.29933
168	5959	不利	5959 岡部	0.425528	-0.277403	0.360316	-0.237659	1.19309	0.595119	-0.817678	-1.65046	29903	29839	17285600	18804200	-64	1518600	98.4364	98.4298	32.1353	34.9585	-0.0065482	2.8232	-1.11308	2.16963	S	0.358075	0.314152	0.111789	0.10111	-0.043923	-0.0106787	0.00968617	0.00435552	6.22388	88652	0.802726	0.349238	0.149616	-0.892293	0.829666	0.339277	-0.412463	0.355494	0.794691	-0.729479	-0.832778	2.38487	-1.8295
169	6222	有利	6222 島精機	-0.191489	-0.753216	-0.955896	-2.16152	-0.152274	-1.3579	-0.448915	-1.25254	15297	16498	18901100	19505400	1201	604300	97.6633	97.8994	51.6423	53.2934	0.236076	1.65109	-0.846777	9.67413	S	0.178469	0.156336	0.0516861	0.0436014	-0.0221329	-0.00808473	-0.0410278	-0.0316259	5.07389	126987	0.70657	1.10439	-0.515741	-0.0595108	0.0164925	0.00176621	-2.64722	0.10052	0.369777	0.394629	-0.803622	-0.514141	0.564546
170	6370	有利	6370 栗田工	7.78756	0.272353	1.09642	2.24545	0.253908	1.40294	3.11025	3.95276	31021	25193	16195400	15954200	-5828	-241200	97.275	96.636	13.5908	13.3884	-0.639028	-0.20241	-0.576419	0.386031	S	0.111049	0.165893	0.0336753	0.0574543	0.0548439	0.0237789	0.0759619	0.0112952	5.71471	274925	1.24088	0.774154	0.16811	1.16302	-1.65406	0.705532	1.34492	-0.344598	7.99362	-1.30248	0.842511	-0.449671	-0.120487
171	6460	有利	6460 セガサミー	4.6266	0.491323	2.68291	4.17444	3.06823	4.55976	5.99414	5.60881	76318	71301	85854000	83622000	-5017	-2232000	98.3492	98.2324	32.2482	31.4098	-0.116813	-0.838376	0.0643657	6.09948	S	0.19725	0.269502	0.0539665	0.0749796	0.0722514	0.0210131	-0.00319136	-0.0334945	2.94461	464654	1.02471	-0.046653	-0.439421	-0.932658	-0.913139	-0.687486	2.63458	0.835841	1.06338	0.880312	-0.385326	-0.100046	0.976695
172	6592	有利	6592 マブチ	6.23087	4.99446	5.59534	4.99465	5.84252	5.24184	5.84454	5.59736	8542	12157	11049600	17914600	3615	6865000	93.0602	94.4526	14.5867	25.2578	1.3924	10.6711	2.23757	12.5475	S	0.247071	0.253591	0.0784821	0.0655707	0.00651993	-0.0129114	0.0343868	-0.00424111	7.27429	256368	1.66916	-0.359949	-1.00088	1.58357	1.12167	-1.01926	-1.49931	2.05754	-0.218068	0.8536	-0.247185	4.33099	0.910652
173	7516	有利	7516 コーナン	8.61166	6.50061	8.4258	8.96405	6.705	7.24324	7.37216	9.09297	17416	22789	16109300	17736700	5373	1627400	97.345	97.4097	46.4486	51.1409	0.0646691	4.69235	0.387221	5.6435	S	0.157747	0.306637	0.0485291	0.083575	0.148889	0.0350459	0.133383	0.0221223	5.77263	378263	0.616212	3.67757	-0.538463	-0.7459	0.0336483	-0.295526	-0.645638	0.345505	-0.120158	0.306011	1.72081	3.25759	1.52221
174	7611	有利	7611 ハイデ日高	4.81553	3.22546	10.4017	11.2487	11.0461	11.8931	10.9424	10.2979	12439	14383	17618500	21026000	1944	3407500	97.8447	98.1038	50.8045	55.1184	0.259087	4.31384	-0.858218	10.2037	S	0.134176	0.196571	0.0335299	0.0522352	0.062395	0.0187053	0.135976	0.018124	16.6238	29310	4.17006	2.10184	0.278588	1.28403	-0.328851	-0.473175	-1.38791	-1.19056	-1.21298	-4.37322	-0.644408	-0.492357	4.36223
175	7640	不利	7640 トップカルチ	-11.8761	-7.40289	-12.2619	-13.4459	-11.9038	-13.0877	-10.4325	-10.7906	11061	10402	6370800	6438900	-659	68100	98.9622	98.9442	50.2112	50.748	-0.0179901	0.536728	-0.90668	6.59494	S	0.305713	0.303065	0.121675	0.112439	-0.00264823	-0.00923599	-0.244283	-0.102034	0.801758	24402	0.84507	0.909006	-0.527484	-0.485449	0.435595	-0.125968	0.232905	0.280332	-0.824655	1.21053	-0.358145	-4.23875	-2.806
176	8142	有利	8142 トーホー	-1.85211	-4.06565	-0.94168	2.91234	0.570329	4.42435	3.69787	2.18586	7932	8675	4515100	4835100	743	320000	95.7162	96.2712	41.0016	43.9076	0.555042	2.90592	0.0476255	2.39593	S	0.319628	0.434471	0.0997777	0.129816	0.114843	0.0300382	0.0433481	0.00502145	2.3345	82323	1.16037	0.819422	-5.18468	0.0366677	0.563746	0.618143	-0.488631	-0.716652	-3.19168	2.28125	-1.51201	-2.29375	-0.259887
177	8167	有利	8167 リテールＰＡ	3.27071	0.3758	1.67823	2.56353	0.146817	1.03211	-1.64573	-0.114312	13833	16797	15946000	15118800	2964	-827200	94.9091	95.34	34.1851	32.4118	0.430902	-1.77336	0.700565	-1.00056	S	0.281072	0.281344	0.0921295	0.103255	0.000271825	0.0111258	0.448417	0.125644	4.46986	104801	0.452467	-0.911613	-1.79955	-0.779528	0.0832804	-2.10729	-0.166368	-0.96433	0.058621	1.53386	1.53142	-0.482471	-0.673143
178	8182	有利	8182 いなげや	2.47077	3.08532	1.41866	0.337103	0.831822	-0.249731	1.0684	1.65524	6600	6547	18572000	18309500	-53	-262500	92.7618	92.8126	35.4556	34.9545	0.0508177	-0.501136	-0.122446	-0.462233	S	0.301602	0.228784	0.0665295	0.0525624	-0.0728179	-0.0139671	-0.32405	-0.153957	2.58569	97520	1.40615	-0.115439	0.468113	-0.799622	-1.6545	0.988357	1.35509	-0.857087	-0.797029	1.84914	0.586834	0.578733	1.91975
179	8267	有利	8267 イオン	-2.8022	-4.03566	-6.33404	-8.58213	-6.23782	-8.48591	-7.75438	-7.8506	423210	577630	230388800	311270000	154420	80881200	99.3416	99.4465	27.22	35.6992	0.104924	8.47923	0.124134	11.9173	S	0.108097	0.0968639	0.0293514	0.0323412	-0.0112327	0.00298981	-0.0694871	-0.00576525	2.82295	6815241	0.968273	-2.04124	-0.0945801	-0.827547	0.913747	0.622856	0.0566144	0.679729	1.60074	1.93111	-0.0962159	-1.35941	-2.58003
180	8273	有利	8273 イズミ	2.41674	-1.01709	0.517544	0.4789	1.37119	1.33254	0.69008	-0.163564	3297	2944	19004600	11510700	-353	-7493900	84.3654	82.465	24.0989	16.0618	-1.90042	-8.03704	-2.84143	-7.01575	S	0.260383	0.246544	0.0535098	0.0519978	-0.0138384	-0.00151204	-0.135575	-0.0505707	7.66718	476885	2.38607	3.17599	0.430298	-0.309477	-1.68926	0.160629	-1.37475	-0.188814	1.26603	0.633167	-0.853644	-0.586195	0.422748
181	8278	有利	8278 フジ	7.44727	4.86668	5.4441	3.50472	5.04602	3.10663	2.27586	2.67395	4706	5861	7167600	7591300	1155	423700	86.8266	89.6314	20.3048	21.5051	2.80487	1.20028	2.85727	3.00492	S	0.373778	0.38241	0.11655	0.10832	0.00863157	-0.00823019	0.0268431	-0.0117144	3.74898	161448	1.19272	2.52732	-3.5172	0.0563964	-0.418084	1.94867	-1.32613	-1.0884	0.952838	1.05034	0.398084	1.43811	3.03049
182	8361	有利	8361 大垣共立	1.67105	0.517012	0.606025	0.208604	1.25808	0.860658	0.732286	0.0802321	21319	20304	113419000	10962100	-1015	-102456900	90.6806	90.736	27.1131	26.2057	0.0554621	-0.907421	0.0323603	-0.479117	S	0.399601	0.306868	0.108452	0.106089	-0.0927325	-0.00236243	-0.0637632	0.0206323		5692484	0.502763	-1.08051	0.444368	0.593741	1.54913	-1.80674	0.450107	0.217225	0.520083	0.544947	-0.652054	0.519304	0.649761
183	8363	有利	8363 北国銀行	-6.66355	-4.92807	-6.30964	-4.99452	-5.72948	-4.41436	-5.45024	-6.0304	8027	9514	88705000	87340000	1487	-1365000	86.1821	87.7675	25.6076	25.8861	1.58544	0.278507	1.99556	-2.3645	S	0.390695	0.514109	0.147697	0.190183	0.123414	0.0424861	-0.401659	-0.109921		3207127	0.634543	-1.02017	2.77882	0.303301	-0.296771	-1.90048	-0.620575	-2.90158	-0.352768	-0.00113834	-0.580166	-0.631143	-3.71676
184	8527	有利	8527 愛知銀行	2.20823	0.108785	2.24684	-0.377881	2.86713	0.242403	2.16051	1.54023	3035	2981	1523800	1506600	-54	-17200	69.8826	70.0094	13.9249	13.7677	0.126824	-0.157178	-0.285437	0.723118	S	0.51836	0.638839	0.137434	0.184592	0.120478	0.0471586	0.0128097	0.00722268		3034142	0.302462	-0.0410869	0.173248	-0.642051	0.0113449	0.747794	-2.08655	-1.14841	-0.424704	0.386087	-0.620284	0.663278	0.0657913
185	8803	有利	8803 平和不	-0.157303	-0.80744	0.75152	0.618403	0.439633	0.306515	0.505981	0.817868	12099	12131	7442300	8043100	32	600800	96.4909	96.4232	18.5783	20.0781	-0.0677704	1.49979	-0.0606278	0.426332	S	0.135539	0.183158	0.0310592	0.044051	0.0476187	0.0129919	0.0654073	0.021777	3.30845	300243	0.788583	-0.236956	0.107751	0.377902	0.955284	0.443416	-0.272053	-0.0483298	-0.576022	-0.3328	0.311887	-0.880874	-0.238453
186	8881	不利	8881 日神ＧＨＤ	2.77365	-0.817413	6.29611	5.92069	6.57547	6.20005	5.90134	5.62199	14120	10030	8130200	10786100	-4090	2655900	97.811	97.2182	17.3164	22.9731	-0.592844	5.65675	-0.894228	2.20839	S	0.546543	0.444336	0.19103	0.150504	-0.102207	-0.0405258	-0.0670476	-0.0382948	4.82162	108503	0.322586	1.35321	-1.62625	1.24954	0.629932	-0.406663	-0.403649	-0.941947	-1.86258	-1.65988	-0.279358	-1.84544	1.30739
187	8934	有利	8934 サンフロ不	-1.79813	0.0344378	-0.920967	-0.490274	-0.151423	0.279271	0.182152	-0.587392	9436	9146	11660200	12066200	-290	406000	96.72	96.7217	23.9159	24.7486	0.00169101	0.832735	0.150647	4.91774	S	0.222228	0.312815	0.0747342	0.0946591	0.0905872	0.0199249	-0.127842	-0.0694412	13.1541	110898	1.04799	2.15465	0.111305	-0.338579	-0.286787	1.44184	0.784311	1.88939	0.482462	-1.35962	-0.769544	-0.941718	1.7457
188	8935	有利	8935 ＦＪネクＨＤ	7.42317	1.747	6.19355	4.17211	5.33256	3.31112	1.49446	2.35545	14129	12623	17937300	17332000	-1506	-605300	98.3434	97.9362	51.7731	50.026	-0.407201	-1.7471	-0.268127	0.967417	S	0.275418	0.234571	0.070417	0.0634327	-0.0408474	-0.00698423	-0.043466	-0.000831272	13.7827	51387	0.591031	-1.1261	-1.36047	3.00179	3.89524	-1.57638	2.66422	4.31599	-2.46877	3.69839	0.860993	-0.115095	1.0011
189	9001	有利	9001 東武	2.9636	1.30165	1.69858	1.9901	1.57064	1.86216	2.05353	2.18147	89225	80973	574699000	535835000	-8252	-38864000	98.3131	98.4773	53.4335	49.8201	0.16429	-3.61344	-0.137603	-3.61891	S	0.340543	0.310404	0.139138	0.1151	-0.0301389	-0.0240385	-0.142197	-0.0742351	2.58487	1437555	1.96422	0.0460182	0.297893	-0.254051	-0.0663865	0.225055	1.86169	-0.264631	0.859036	0.405976	0.127944	1.92763	-0.753929
190	9001	有利	9001 東武	5.31462	3.83364	3.91707	4.91824	2.61393	3.61509	4.51064	5.81378	59840	56898	435651000	418602000	-2942	-17049000	98.108	98.0071	40.5053	38.9202	-0.100948	-1.58516	-0.158213	-3.20592	S	0.272832	0.283211	0.0739616	0.0931303	0.0103787	0.0191687	-0.113949	-0.039624	3.60163	1596725	1.70743	2.34682	0.711566	0.000243934	2.56221	1.30672	-0.0165373	0.33925	3.9479	-2.55035	1.30314	-0.936417	3.46691
191	9006	有利	9006 京急	-4.15402	-2.92935	-3.41495	-3.75031	-2.64797	-2.98333	-5.08337	-5.85036	21131	19875	164284000	156447000	-1256	-7837000	95.5851	95.1184	29.7874	28.3665	-0.466659	-1.42098	-0.450623	-3.57318	S	0.193492	0.191102	0.0535756	0.0529524	-0.00239039	-0.0006232	0.0263304	0.0130137	2.60913	1018406	2.35042	0.163074	-0.170856	0.466774	0.538103	0.305156	-1.59569	0.153003	-0.602026	-0.137039	-0.766983	-1.71754	-0.444823
192	9007	有利	9007 小田急	-2.3365	-0.506016	-2.35025	-3.25456	-2.35527	-3.25958	-3.57555	-3.57052	48744	44292	253847000	234175000	-4452	-19672000	98.3436	98.1149	34.4435	31.7743	-0.22871	-2.66922	-0.158026	-1.97527	S	0.20499	0.18879	0.0592146	0.0535274	-0.0161996	-0.00568722	-0.00990064	-0.0358426	4.03205	1244344	2.44692	-0.803819	0.142084	-0.25959	-0.58068	-0.350833	-0.742782	-0.595724	0.514879	-0.501128	0.00502521	-0.320934	-0.190107
193	9008	有利	9008 京王	-0.23766	-1.00606	-0.896036	-1.14665	-1.3999	-1.65052	-1.93966	-1.43579	31497	31745	245047000	242473000	248	-2574000	98.0055	97.927	38.1245	37.7241	-0.0784628	-0.400464	1.10678	1.45252	S	0.283281	0.250049	0.0721761	0.0734632	-0.0332327	0.00128713	-0.168006	-0.0338953	3.65151	793293	1.90588	2.81199	-1.39631	1.79992	1.54831	-1.69501	-0.187749	-0.786588	1.07268	-0.4143	0.503867	-0.892498	-0.617429
194	9021	有利	9021 ＪＲ西日本	3.32765	-1.12506	0.073213	5.93229	-1.62082	4.23826	2.6229	4.31693	162684	161353	50041300	50059300	-1331	18000	99.02	98.9963	25.0206	25.2498	-0.0237981	0.229179	0.303641	1.19029	S	0.208706	0.230653	0.073648	0.0638446	0.0219477	-0.00980341	0.226125	0.0485169	4.14842	2642994	0.945802	0.245467	1.48563	2.07451	3.75739	0.564743	0.447913	1.39348	0.613887	2.64055	1.69403	-1.36979	-1.4493
195	9024	有利	9024 西武ＨＤ	4.36243	-2.69345	-1.23183	-5.60127	1.76524	-2.60419	-4.35654	-7.35361	20785	31188	28882400	34207600	10403	5325200	96.7689	96.9746	8.44209	9.9986	0.205659	1.55651	0.29633	2.70091	S	0.133584	0.138088	0.0436947	0.0390154	0.00450397	-0.00467928	-0.00607121	-0.00540849	3.41176	1519911	3.6768	4.34018	12.9492	-9.6596	-2.06828	1.3883	-2.47958	5.63147	3.2721	2.32217	-2.99708	-0.529193	0.832818
196	9263	有利	9263 ビジョナリー	5.82605	6.95038	6.32184	5.97061	5.34589	4.99466	2.20077	3.17672	40637	55627	76185300	132588700	14990	56403400	99.3983	99.3481	40.2445	58.6561	-0.0501617	18.4116	-0.370871	18.4354	S	0.917911	1.22285	0.404322	0.591062	0.304938	0.18674	-0.85261	-0.234992		14054		3.71289	-6.75382	2.02695	-1.67388	0.437049	-2.78036	-1.19325	0.0996032	-0.595392	0.975949	0.816563	5.15787
197	9368	有利	9368 キムラユニテ	4.93434	2.16445	4.63693	5.54982	3.93258	4.84547	4.49921	5.20356	8083	8598	4769300	4799600	515	30300	97.8216	97.8714	39.5137	39.7647	0.0497572	0.251036	0.0411249	0.13085	S	0.649457	1.03475	0.26025	0.411643	0.385289	0.151393	0.412484	0.157759	2.54158	39844	0.414899	1.13067	0.725507	1.3028	2.03939	0.0480984	-1.57833	1.54236	0.368099	-0.0706967	0.704351	0.41691	1.04319
198	9409	有利	9409 テレ朝ＨＤ	13.2989	4.56684	10.0359	8.80374	10.2563	9.02415	8.66863	8.44822	18467	16903	7327400	8709200	-1564	1381800	97.1283	96.9542	6.75156	8.02477	-0.174053	1.27321	-0.219561	2.07427	S	0.222567	0.170109	0.0666015	0.0479675	-0.0524581	-0.018634	0.188416	0.0731046	3.11289	447549	0.468106	-1.24567	1.06632	4.28293	-1.18949	2.178	4.51265	-3.35392	1.88533	1.37769	-0.220406	4.93016	-0.142915
199	9418	不利	9418 ＵＳＥＮＨＤ	12.9969	8.35443	11.2809	14.7337	9.43405	12.8869	13.8965	15.7433	4755	14235	41650600	39821900	9480	-1828700	97.9403	97.9091	69.3449	66.2903	-0.0311956	-3.05457	1.95512	-2.0478	S	0.354019	0.385571	0.125552	0.140461	0.031552	0.0149086	-0.089943	-0.0301328	6.14424	142250	2.78216	1.42167	4.91551	0.574138	0.213456	-1.28679	0.364709	2.6481	-1.39424	3.11028	1.84683	-1.56637	8.07397
200	9470	有利	9470 学研ＨＤ	5.37887	3.88756	9.00698	7.36239	9.37979	7.73519	7.62851	7.2557	6593	6420	3112000	3065100	-173	-46900	95.5092	95.3229	29.3723	28.9297	-0.186259	-0.442662	-0.307003	-0.109318	S	0.472213	0.394214	0.137272	0.131645	-0.0779984	-0.00562704	-0.131795	-0.0336472	4.52023	99942	1.37965	-1.21293	-1.19513	2.07422	-1.38779	1.13398	-2.00886	-0.146964	-1.15438	-2.47373	-0.372808	1.89619	2.36418
201	9675	有利	9675 常磐興	3.49881	3.57729	5.09283	6.80711	3.72074	5.43503	4.9154	6.28749	18029	19895	42099000	42950000	1866	851000	98.2025	98.3392	47.7925	48.7586	0.136666	0.96609	0.594389	3.33161	S	0.681949	0.674657	0.308107	0.330749	-0.00729211	0.022642	-0.128989	-0.0262161	3.35591	58470	1.06073	-0.511793	1.11792	-1.00953	2.65916	-0.528165	-0.60723	0.508164	-0.826568	-0.767455	1.37209	0.566454	1.63874
202	9681	不利	9681 東京ドーム	-1.62066	0.376738	-1.00619	-2.35848	-0.756076	-2.10837	-0.979012	-1.22912	13929	15836	56102000	25666100	1907	-30435900	96.1748	96.2499	29.2634	26.7754	0.0750984	-2.48798	-0.263214	-2.61458	S	0.332062	0.189008	0.0970082	0.0419719	-0.143054	-0.0550363	0.0179334	-0.00698131	4.39461	302715	1.2291	-1.06345	1.64227	-2.24001	-1.40192	1.79454	-2.61361	1.4133	-0.811096	0.196619	-0.250111	1.16728	-0.540433
203	9995	有利	9995 グローセル	-2.66486	-7.30807	-3.5484	-3.13443	1.75412	2.1681	6.36383	1.0613	11219	14801	10110900	10237300	3582	126400	98.9854	99.1492	42.2538	42.782	0.163896	0.528229	-0.869326	-2.80374	S	0.593582	0.63166	0.239865	0.271275	0.0380782	0.0314099	0.177003	-0.0415123	3.1295	35865	0.422782	0.640111	0.727261	-1.06628	2.64571	-0.365608	-1.28402	0.204388	1.35523	-0.471693	-5.30253	0.180774	-2.18631
[truncated: 12 more columns]

## Sheet: illiquidity
Sample	Sample or Control	illY-1	illY-0	illY+1	illY+2	illY+3	illY+1-1	Y+2-1	Y+3-1	DIDY+1-1	DIDY+2-1	DIDY+3-1	Favorable or Unfavorable
1417 ミライトワン	S	0.00315157	0.00724814	0.0037308	0.00220148	0.00213949	0.000579232	-0.000950097	-0.00101208	0.0673646	0.0966654	-0.000529069	不利
1417 ミライトワン	S	0.00198054	0.00219724	0.0028346	0.00206555	0.0020251	0.000854052	8.50083e-05	4.45526e-05	-0.377402	-0.0930542	-0.356104	有利
1430 １ｓｔコーポ	S	0.0237808	0.0578654	0.0538528	0.0583287	0.0249431	0.0300719	0.0345479	0.00116224	0.050901	0.0576621	0.0339128	不利
1431 リブワーク	S	1.81684	0.0772716	0.0219652	0.0477666	0.0491892	-1.79487	-1.76907	-1.76765	-1.79498	-1.76922	-1.76766	有利
1448 スペースバリューホールディング	S	0.0203737	0.0262375	0.0151459			-0.00522778			-0.00598294			有利
1518 三井松島ＨＤ	S	0.0233868	0.00977162	0.0078547	0.0114254	0.0278326	-0.0155321	-0.0119613	0.00444579	0.00208116	-0.00820237	0.00726045	有利
1726 Ｂｒ．ＨＤ	S	0.0389791	0.0274061	0.0671109	0.0535596	0.0207609	0.0281318	0.0145804	-0.0182182	-0.517876	-0.424974	-0.292802	不利
1762 高松グループ	S	0.0221137	0.0249263	0.0103475	0.01748	0.0187439	-0.0117663	-0.00463375	-0.0033698	0.635334	0.545893	0.494272	有利
1801 大成建	S	0.000622425	0.000215008	0.000171709	0.000213107	0.000171578	-0.000450716	-0.000409318	-0.000450848	0.849142	0.381244	1.0966	有利
1848 富士ＰＳ	S	0.161172	0.290829	0.296041	0.210872	0.196449	0.134869	0.0496993	0.035277	-0.143593	-0.0766898	-0.0115389	有利
1865 青木あすなろ建設	S	0.0614654	0.0605193	0.0381941	0.0543226	0.0649493	-0.0232713	-0.00714278	0.00348393	0.443578	0.578419	0.491303	有利
1878 大東建	S	0.000293528	0.000266173	0.000237527	0.0001736	0.000120692	-5.60006e-05	-0.000119928	-0.000172835	0.00552691	-0.00957809	0.0149594	有利
1976 明星工	S	0.0119771	0.0287763	0.0196833	0.0172275	0.0238255	0.00770623	0.00525038	0.0118484	0.0114939	0.010186	0.0125359	有利
2001 ニップン	S	0.0135937	0.00660234	0.00615064	0.00721027	0.00532475	-0.00744306	-0.00638343	-0.00826895	0.0412247	-0.0118608	0.0298856	有利
2127 日本Ｍ＆Ａ	S	0.000677823	0.000765586	0.000405891	0.000596699	0.000621584	-0.000271932	-8.1125e-05	-5.62391e-05	0.000355947	0.00157427	0.000880297	不利
2139 中広	S	0.451536	0.500019	0.506701	0.623898	0.959879	0.0551645	0.172361	0.508342	0.0823314	0.0755978	0.350151	不利
2173 博展	S	0.0582128	0.0546983	0.145897	0.243831	0.254343	0.0876841	0.185618	0.19613	0.0866257	0.182495	0.192907	不利
2267 ヤクルト	S	0.0010098	0.00112441	0.00107533	0.000849129	0.00110247	6.55301e-05	-0.000160668	9.26788e-05	-0.154461	0.0873364	0.27864	有利
2340 極楽湯ＨＤ	S	0.544702	0.75661	0.432011	0.231417	0.201571	-0.112691	-0.313285	-0.343131	0.253175	0.209368	0.289271	不利
2345 クシム	S	0.394954	0.380804	0.413504	0.0155609	0.0313127	0.01855	-0.379393	-0.363642	0.0117571	-0.377998	-0.368226	不利
2359 コア	S	0.0720335	0.0832099	0.0383449	0.0299436	0.0409494	-0.0336885	-0.0420899	-0.0310841	0.0373288	0.0339671	0.0323388	不利
2374 セントケア	S	0.0788114	0.0965927	0.0408021	0.0377825	0.0485404	-0.0380093	-0.0410289	-0.030271	-0.138426	0.0847905	0.639983	不利
2469 ヒビノ	S	0.111521	0.0688847	0.123011	0.140933	0.187031	0.01149	0.0294115	0.0755099	0.0111801	0.0299396	0.0765073	有利
2501 サッポロＨＤ	S	0.000912348	0.00113825	0.00127547	0.00224978	0.00187315	0.000363119	0.00133743	0.000960803	0.368449	0.175823	-0.283718	有利
2579 コカＢＪＨ	S	0.00116725	0.00140587	0.00089509	0.000431691	0.000607721	-0.000272164	-0.000735563	-0.000559534	-0.000243534	-0.000397107	-0.000532154	有利
2590 ＤｙＤｏ	S	0.00476527	0.00523287	0.00535367	0.00682019	0.00629864	0.000588395	0.00205492	0.00153337	-0.00136169	-0.000621996	-1.38498e-05	不利
2687 ＣＶＳベイ	S	0.114037	0.220944	0.35086	0.510203	0.555192	0.236823	0.396166	0.441155	0.956282	1.34224	1.1377	有利
2689 オルバヘルス	S	0.552765	0.492312	0.367484	0.908618	0.286482	-0.185281	0.355853	-0.266284	-0.154834	0.390977	-0.227667	有利
2694 焼肉坂井ＨＤ	S	0.0622642	0.140808	0.159103	0.109189	0.119499	0.096839	0.0469251	0.0572346	0.165968	0.121383	0.11333	有利
2705 大戸屋ＨＤ	S	0.0312522	0.0381463	0.0230729	0.0338964	0.0480279	-0.00817936	0.00264422	0.0167757	-0.00808494	0.00254954	0.0167585	有利
2735 ワッツ	S	0.084132	0.0782541	0.108211	0.053743	0.0460708	0.0240793	-0.030389	-0.0380613	0.0251677	-0.0273267	-0.0357665	有利
2773 ミューチュアル	S	0.16422	0.183403	0.407552	0.198884	0.277529	0.243332	0.0346638	0.113309	0.244445	0.0412311	0.117148	不利
2798 Ｙｓテーブル	S	0.468327	0.160734	0.121611	0.0883429	0.138493	-0.346715	-0.379984	-0.329833	-0.345839	-0.377883	-0.362614	有利
2802 味の素	S	0.000286912	0.000337334	0.000302036	0.000211931	0.000140967	1.51233e-05	-7.49812e-05	-0.000145945	-0.000146427	-0.000116166	-4.08352e-05	不利
2805 エスビー	S	0.0623318	0.0989761	0.0639397	0.0484238	0.0292306	0.0016079	-0.0139081	-0.0331013	-0.00382085	-0.0166985	-0.0418701	不利
2809 キユーピー	S	0.00226077	0.00194682	0.00187603	0.000836058	0.00101785	-0.000384741	-0.00142471	-0.00124292	-0.000554416	-0.00116571	-0.000919792	不利
2811 カゴメ	S	0.00100251	0.00105673	0.00216042	0.0018902	0.00166834	0.00115791	0.00088769	0.000665833	0.00111308	0.000795812	0.000637921	不利
2914 ＪＴ	S	3.93268e-05	5.46701e-05	6.84284e-05	6.93014e-05	6.56989e-05	2.91016e-05	2.99746e-05	2.63721e-05	-3.04226e-05	-6.38631e-05	-1.02269e-05	不利
2916 仙波糖化	S	3.01429	1.05488	1.80544	0.510847	0.234084	-1.20885	-2.50344	-2.78021	-1.1983	-2.20839	-2.56765	有利
2931 ユーグレナ	S	0.00149598	0.00187239	0.00124783	0.00192242	0.00180393	-0.00024814	0.00042644	0.000307954	-0.000172636	0.000495288	0.000459006	有利
3003 ヒューリック	S	0.00334132	0.000923548	0.000750278	0.000951243	0.000935591	-0.00259104	-0.00239007	-0.00240573	-0.0021253	-0.00185145	-0.00172073	有利
3023 ラサ商事	S	0.400432	0.241852	0.168408	0.112517	0.162431	-0.232024	-0.287915	-0.238001	0.185855	0.268437	0.277772	有利
3057 ゼットン	S	0.428072	0.571081	0.592057	0.962061	0.853231	0.163984	0.533989	0.425159	0.171754	0.547778	0.437387	有利
3058 三洋堂ＨＤ	S	0.278438	0.584852	0.353103	0.32989	0.645985	0.074665	0.051452	0.367547	0.0251227	0.0742837	0.359813	不利
3064 モノタロウ	S	0.000856069	0.000630447	0.000636674	0.000510665	0.000460454	-0.000219395	-0.000345404	-0.000395615	0.000451603	0.000159413	-0.000383692	不利
3086 Ｊフロント	S	0.000928588	0.000805666	0.000619819	0.0010385	0.000552318	-0.000308769	0.000109915	-0.000376269	-5.4687e-05	7.49476e-05	-0.000127865	有利
3113 Ｏａｋ	S	0.0062611	0.0246273	0.0307068	0.00894819	0.0368497	0.0244457	0.00268709	0.0305886	-1.51908	-0.440834	-0.810569	不利
3153 八洲電機	S	0.0518768	0.0782542	0.0811826	0.0744624	0.0603032	0.0293058	0.0225857	0.00842641	-0.0504389	-0.0489104	0.0585033	有利
3169 ミサワ	S	0.0962993	0.198396	0.191139	0.173123	0.180604	0.09484	0.0768237	0.0843046	0.0587828	0.0304694	0.040339	有利
3179 シュッピン	S	0.0291322	0.0350046	0.00563288	0.0130919	0.0178662	-0.0234994	-0.0160403	-0.011266	0.0383795	0.0195855	0.0378135	有利
3190 ホットマン	S	0.223892	0.509128	0.504406	0.372398	0.948605	0.280514	0.148506	0.724713	0.0679414	-1.31442	-1.62847	不利
3277 サンセイラン	S	0.026685	0.0400056	0.0254381	0.0268506	0.0402869	-0.00124694	0.000165571	0.0136019	0.0230455	0.0368968	0.0406304	不利
3313 ブックオフコーポレーション	S	0.0213814	0.0220137	0.0421803	0.0252944	0.0239019	0.0207989	0.00391305	0.00252053	-0.0873061	0.0667829	-0.141445	有利
3320 クロスプラス	S	0.634444	0.429379	0.253438	0.199203	0.116989	-0.381006	-0.435241	-0.517456	-0.370771	-0.414563	-0.500577	有利
3359 ｃｏｔｔａ	S	0.129689	0.0709703	0.170419	0.0156197	0.0907972	0.0407303	-0.114069	-0.038892	-1.23004	-0.682305	0.030662	有利
3387 クリレスＨＤ	S	0.00269773	0.00274947	0.00349078	0.00374392	0.00371802	0.000793047	0.00104619	0.00102029	0.00049309	0.000495663	0.000603094	有利
3391 ツルハＨＤ	S	0.00155834	0.0011502	0.000932067	0.000610201	0.000424583	-0.000626273	-0.000948139	-0.00113376	0.0365184	0.0347941	0.0488541	有利
3392 デリカフＨＤ	S	0.236244	0.121306	0.0556779	0.0945287	0.0569396	-0.180566	-0.141715	-0.179304	0.191578	-0.482275	0.298336	有利
3396 フェリシモ	S	0.0980317	0.0779569	0.161497	0.166248	0.149432	0.0634649	0.0682164	0.0514004	0.0632378	0.067842	0.0491687	不利
3423 エスイー	S	0.0320439	0.0514975	0.198686	0.154187	0.0992254	0.166642	0.122143	0.0671816	-3.11638	-0.740001	-0.414174	不利
3475 グッドコムＡ	S	0.0358318	0.0231529	0.030406	0.0145752	0.0140452	-0.00542585	-0.0212566	-0.0217866	-0.0204549	-0.0338942	-0.0362253	不利
3484 テンポイノベ	S	0.0347347	0.0453926	0.0878444	0.0952365	0.047709	0.0531097	0.0605018	0.0129743	0.0489845	0.0578853	0.0114866	不利
3489 フェイスＮＷ	S	0.119223	0.155572	0.0961756	0.115956	0.068644	-0.0230477	-0.00326685	-0.0505792	-0.0905636	-0.0208623	-0.0484936	不利
3543 コメダ	S	0.00179511	0.00238712	0.00184358	0.00180578	0.00152814	4.84665e-05	1.06692e-05	-0.000266973	0.000688535	-0.00284527	0.00575897	有利
3593 ホギメデ	S	0.0039	0.0026142	0.0032061	0.00308574	0.00457236	-0.000693892	-0.000814254	0.000672366	0.000757855	0.00178207		有利
3645 メディカルＮ	S	0.348748	0.37823	0.0134984	0.0462466	0.103538	-0.33525	-0.302501	-0.24521	-0.338842	-0.446235	-0.342607	有利
3658 イーブックイニシアティブジャパ	S	0.0272465	0.0290539	0.0470908	0.114795	0.108828	0.0198443	0.0875487	0.081582	0.358624	0.313285	0.345979	有利
3688 カルタＨＤ	S	0.0109606	0.0223131	0.0124917	0.0165937	0.018669	0.00153113	0.00563315	0.00770846	0.00149703	0.00559896	0.00770492	有利
3794 エヌ・デーソフトウェア	S	0.122021	0.189345	0.578562	0.258346	0.37696	0.456541	0.136325	0.254939	0.436101	0.151362	0.25136	有利
3830 ギガプライズ	S	0.753583	0.491226	0.620849	0.277637	0.106475	-0.132733	-0.475946	-0.647108	-0.129764	-0.474904	-0.647091	不利
3924 ランドコンピ	S	0.106732	0.185261	0.25479	0.31058	0.285368	0.148058	0.203847	0.178636	0.14814	0.204001	0.178763	有利
3975 ＡＯＩ ＴＹＯ Ｈｏｌｄｉｎｇ	S	0.0159807	0.0352532	0.0411203	0.00165904		0.0251395	-0.0143217		0.0267111	-0.00887402		不利
4218 ニチバン	S	0.023539	0.0336967	0.0405403	0.0298764		0.0170014	0.00633744		0.0150276	0.00550243		不利
4245 Ｄ・アクシス	S	0.100407	0.0805413	0.0563791	0.0612273		-0.0440282	-0.03918		-0.262445	-0.398892		不利
4318 クイック	S	0.0554176	0.0226953	0.0117404	0.0240756	0.0297411	-0.0436772	-0.031342	-0.0256765	-0.043387	-0.0313868	-0.0255715	有利
4527 ロート	S	0.00395309	0.0047062	0.00354461	0.00202155	0.00110142	-0.000408488	-0.00193154	-0.00285168	0.815298	0.939009	0.919003	有利
4636 Ｔ＆Ｋ	S	0.0865376	0.14766	0.158795	0.0827136	0.0391815	0.0722577	-0.00382406	-0.0473561	0.156999	0.0313621	-0.0275809	不利
4681 リゾートトラ	S	0.00103108	0.00127055	0.00103884	0.00110426	0.00203971	7.75114e-06	7.3177e-05	0.00100862	0.00227387	0.00182473	0.00209959	有利
4695 マイスターエンジニアリング	S	0.299103	0.645749	0.347797	0.171429	0.366782	0.0486946	-0.127674	0.0676793	0.0479867	-0.127065	0.0678238	有利
4708 りらいあ	S	0.00499824	0.00499369	0.00578678	0.00426299	0.00458738	0.000788542	-0.000735254	-0.000410866	0.000741704	-0.000609884	-0.000341885	不利
4783 日ダイナミク	S	0.0214037	0.0503705	0.181937	0.179916	0.357315	0.160534	0.158512	0.335912	0.130035	0.125259	0.309315	不利
4901 富士フイルム	S	0.000235443	0.000105976	0.000134127	0.00013762	0.000114697	-0.000101315	-9.78225e-05	-0.000120745	0.00139388	-0.0149927	0.0332902	有利
4921 ファンケル	S	0.00172395	0.00111654	0.00069991	0.000818615	0.00096701	-0.00102404	-0.000905337	-0.000756942	-0.00164582	-0.000858452	-0.000520481	不利
4922 コーセー	S	0.000462017	0.000441275	0.000276363	0.000312318	0.000484697	-0.000185654	-0.000149699	2.26796e-05	0.0505697	0.0182933	-0.0173837	有利
4927 ポーラＨＤ	S		0.0034768	0.00387011	0.00303032	0.00271149							有利
4955 アグロカネシ	S	0.070151	0.0720056	0.0560699	0.0659764	0.0690881	-0.0140811	-0.0041746	-0.00106289	0.0701349	0.0885114	0.212103	有利
4967 小林製薬	S	0.0020054	0.00191802	0.00132189	0.000827261	0.000882139	-0.000683516	-0.00117814	-0.00112326	0.00137319	0.00140913	0.00139847	有利
4977 新田ゼラチン	S	0.0440334	0.0272007	0.0609679	0.110772	0.129395	0.0169345	0.0667384	0.0853619	-0.682338	-0.279564	-0.773076	有利
4989 イハラケミカル工業	S	0.0215301	0.0553884	0.0356565			0.0141265			0.0518215			有利
4994 大成ラミック	S	0.0318683	0.0453867	0.0339635	0.0280722	0.0611608	0.00209514	-0.00379609	0.0292924	0.0253242	0.0366646	0.0650811	不利
5018 ＭＯＲＥＳＣ	S	0.0224448	0.0259358	0.0440415	0.0544142	0.0641042	0.0215967	0.0319694	0.0416594	0.0179037	0.0254877	0.0428687	有利
5186 ニッタ	S	0.0287934	0.0146028	0.012494	0.0187403	0.011778	-0.0162994	-0.010053	-0.0170154	-0.00777739	-0.00460694	-0.00742323	有利
5343 ニッコー	S	0.754081	2.58309	1.9755	1.35516	2.44522	1.22142	0.601076	1.69114	-4.13139	-3.84762	-1.77921	不利
5440 共英製鋼	S	0.00668367	0.00435458	0.00925643	0.00837576	0.011363	0.00257276	0.00169208	0.0046793	-0.00879371	-0.00803191	0.00643061	有利
5698 エンビプロ	S	0.0220345	0.0610877	0.0809349	0.0303986	0.00871887	0.0589005	0.00836416	-0.0133156	0.0530542	0.0290047	0.0217215	不利
5758 ＦＣＭ	S	0.392136	0.225808	0.705612	0.546248	0.62181	0.313476	0.154111	0.229674	0.312273	0.134355	0.217703	不利
5911 横河ブＨＤ	S	0.00685775	0.00430144	0.00737792	0.00816294	0.00319391	0.000520176	0.00130519	-0.00366384	0.498534	0.5419	0.584544	有利
5933 アルインコ	S	0.0148623	0.0329998	0.0235549	0.0230981	0.0468829	0.00869257	0.00823586	0.0320206	0.00096638	0.00116996	0.00877406	有利
5942 フイルコン	S	0.177693	0.0611958	0.0636632	0.182761	0.178565	-0.11403	0.00506832	0.000871767	-0.946003	-5.91734	-6.10676	不利
5946 長府製	S	0.0138426	0.0253202	0.0493752	0.0290365	0.0315379	0.0355325	0.0151939	0.0176953	0.00146157	-0.0241516	0.0141284	不利
5956 トーソー	S	0.232835	0.412121	0.833625	0.74103	0.675219	0.60079	0.508195	0.442384	0.59063	0.497497	0.434633	不利
5959 岡部	S	0.0192065	0.0239205	0.0218233	0.0163915		0.00261683	-0.00281495		0.00187513	-0.00269778		不利
6005 三浦工	S	0.00472529	0.0023915	0.00168045	0.00154375	0.00217061	-0.00304484	-0.00318154	-0.00255468	-0.013472	-0.00511083	-0.0141613	不利
6036 ＫｅｅＰｅｒ	S	0.0379232	0.0931053	0.059782	0.00969845	0.00443585	0.0218588	-0.0282247	-0.0334873	-0.0993052	-0.0910422	-0.187258	不利
6071 ＩＢＪ	S	0.0343954	0.0234081	0.0126857	0.00870239	0.00655355	-0.0217097	-0.025693	-0.0278419	-0.166373	-0.0802115	-0.00913545	有利
6078 バリューＨＲ	S	0.0514607	0.0895172	0.134345	0.0748882	0.0545237	0.0828847	0.0234275	0.00306302	0.086816	0.0399062	0.0271019	有利
6093 エスクロＡＪ	S	0.0486436	0.0177431	0.00717631	0.0167686	0.0626743	-0.0414673	-0.0318749	0.0140307	0.222107	0.191881	0.162508	有利
6222 島精機	S	0.00422006	0.00648289	0.00233224	0.00147931	0.00310951	-0.00188782	-0.00274075	-0.00111055	0.0392278	0.0499187	0.0257414	有利
6370 栗田工	S	0.000837681	0.000805524	0.001093	0.000784378	0.000782722	0.000255316	-5.33027e-05	-5.49582e-05	-0.00484476	0.00482969	0.00599836	有利
6407 ＣＫＤ	S	0.0017568	0.00354688	0.00183506	0.00157092	0.00254409	7.82554e-05	-0.000185879	0.000787284	-0.00938975	-0.0193262	-0.00995379	有利
6458 新晃工	S	0.0148398	0.00859346	0.0173531	0.0143003	0.0148337	0.00251338	-0.000539418	-6.01036e-06	0.00547333	-0.00185078	-0.00423824	不利
6460 セガサミー	S	0.000930056	0.000976094	0.000841862	0.000794505	0.000674777	-8.8194e-05	-0.000135551	-0.000255279	0.0010477	-0.00499568	-0.00454332	有利
6490 ピラー	S	0.0192303	0.0164392	0.017353	0.00472752	0.00453566	-0.00187728	-0.0145028	-0.0146947	-0.0181919	-0.0233053	-0.0104249	有利
6542 ＦＣＨＤ	S		0.273863	0.175017	0.58456	0.22154							有利
6546 フルテック	S	0.121089	0.245889	0.526007	0.452423	0.419951	0.404918	0.331334	0.298862	0.226117	0.241849	0.225214	有利
6592 マブチ	S	0.000695245	0.000903727	0.000879158	0.000572222	0.000888482	0.000183913	-0.000123023	0.000193237	-0.00194069	0.000980765	-0.00845457	有利
6789 ロランドＤＧ	S	0.0173582	0.0301294	0.0136642	0.00910916	0.00679431	-0.00369408	-0.00824908	-0.0105639	-0.00360149	-0.0083237	-0.0106933	不利
6826 本多通信工業	S	0.569759	0.12756	0.0408393	0.0738305	0.0287183	-0.528919	-0.495928	-0.54104	-0.524172	-0.494578	-0.531998	有利
6985 ユーシン	S	0.0464882	0.0160732	0.0180601	0.0173846	0.0478135	-0.0284281	-0.0291036	0.00132536	2.15853	2.21102	2.18522	有利
7148 ＦＰＧ	S	0.00877889	0.00127632	0.00156001	0.00135651	0.00192793	-0.00721888	-0.00742238	-0.00685095	-0.00755127	-0.00740708	-0.00673495	有利
7164 全国保証	S	0.00178168	0.00114043	0.00098506	0.00140463	0.00133206	-0.000796624	-0.000377056	-0.00044962	0.012754	0.0126029	0.0177009	不利
7239 タチエス	S	0.0127852	0.0265787	0.0256409	0.0163834	0.0112978	0.0128558	0.00359826	-0.00148734	-0.00187563	-0.0137861	-0.0047343	不利
7278 エクセディ	S	0.00693953	0.00396124	0.00444809	0.00366712		-0.00249144	-0.0032724		-0.00244488	-0.0032055		不利
7472 鳥羽洋行	S	2.17514	2.42991	0.716376	0.572942	0.297182	-1.45876	-1.60219	-1.87795	-0.972011	-1.02658	-1.22155	有利
7475 アルビス	S	0.682546	0.413513	0.0297028	0.0573263	0.0200509	-0.652843	-0.62522	-0.662495	-0.0831474	0.229126	0.814198	有利
7481 尾家産	S	0.21805	0.390571	0.30929	0.263771	0.323912	0.0912398	0.0457204	0.105861	0.099248	0.0354	0.0611986	有利
7485 岡谷鋼機	S	0.157436	0.189215	0.140247	0.238659	0.190674	-0.0171889	0.0812222	0.0332372	0.119127	0.164371	0.0334132	有利
7516 コーナン	S	0.00381089	0.00287933	0.00163929	0.00346691	0.00307619	-0.00217161	-0.00034398	-0.000734699	-0.00220524	-0.00237441	-0.00200585	有利
7545 西松屋チェ	S	0.00448565	0.00194838	0.00251795	0.00436544	0.00514689	-0.0019677	-0.000120209	0.000661241	0.00345721	0.000658981	0.00427948	有利
7611 ハイデ日高	S	0.00492337	0.0088278	0.00747578	0.00895228	0.00643186	0.00255241	0.00402891	0.00150849	0.000972416	0.0011462	-0.00289152	有利
7640 トップカルチ	S	0.0583477	0.0690538	0.104387	0.0475206	0.149426	0.0460397	-0.0108271	0.0910785	0.227159	0.161839	0.207859	不利
7646 ＰＬＡＮＴ	S	0.0678649	0.0863734	0.140116	0.0828094	0.183048	0.0722506	0.0149446	0.115183	-1.43566	-1.0404	-0.619423	有利
7817 パラベッド	S	0.00502518	0.00684346	0.00518105	0.00319728	0.00354419	0.000155876	-0.0018279	-0.00148098	-0.00793747	0.0233208	0.00656484	有利
7819 粧美堂	S	0.269585	0.063373	0.05678	0.104255	0.0915355	-0.212805	-0.16533	-0.178049	-0.212659	-0.16461	-0.177247	有利
7864 フジシール	S	0.0034927	0.00408211	0.00411074	0.00412286	0.00636836	0.000618048	0.000630163	0.00287566	-0.2213	-0.195055	-0.161634	不利
7867 タカラトミー	S	0.00873334	0.00497228	0.00353702	0.00277965	0.0014136	-0.00519632	-0.00595369	-0.00731973	0.22591	0.23442	0.264131	有利
7893 プロネクサス	S	0.0987897	0.0645683	0.0611253	0.0764389	0.0861381	-0.0376644	-0.0223508	-0.0126516	2.93116	2.61853	2.59017	不利
7988 ニフコ	S	0.00152089	0.0012133	0.000774356	0.000920947	0.00137628	-0.00074653	-0.000599938	-0.000144603	-0.00065953	-0.00056001	-0.000304351	有利
8005 スクロール	S	0.0580414	0.0426721	0.0355273	0.0333614	0.0224034	-0.0225141	-0.0246799	-0.0356379	-0.024467	-0.02405	-0.0349765	有利
8029 ルックＨＤ	S	0.0414784	0.0665818	0.0585439	0.0218197		0.0170654	-0.0196587		0.0344464	0.00746455		有利
8041 ＯＵＧＨＤ	S	0.0546677	0.0535391	0.113481	0.129712	0.112902	0.0588135	0.0750446	0.0582344	-0.0745003	-0.0750185	-0.0322946	不利
8086 ニプロ	S	0.00332347	0.000930509	0.00125118	0.000899754	0.00129302	-0.00207229	-0.00242371	-0.00203045	-0.00398267	-0.00363745	-0.00833735	不利
8103 明和産	S	0.0448751	0.201478	0.109871	0.0638318	0.131083	0.0649963	0.0189568	0.086208	-0.509979	-0.0148939	-0.103575	有利
8131 ミツウロコＧ	S	0.11766	0.0525213	0.0734713	0.0737524	0.0304927	-0.0441885	-0.0439075	-0.0871672	0.382217	0.451958	0.357974	有利
8142 トーホー	S	0.0283152	0.0406439	0.0649993	0.0876485	0.0703261	0.0366842	0.0593333	0.0420109	0.0171732	0.0197259	0.0305444	有利
8158 ソーダニッカ	S	0.118041	0.126423	0.135762	0.0705048	0.125568	0.0177209	-0.0475362	0.00752654	0.00475224	-0.0165661	0.0123306	有利
8167 リテールＰＡ	S	0.0440566	0.00960815	0.0204705	0.0162275		-0.023586	-0.0278291		0.271163	0.374133		有利
8173 上新電	S	0.0260449	0.022546	0.0381024	0.0328158	0.0455817	0.0120576	0.00677087	0.0195368	-3.77391	-3.21679	1.15194	有利
8182 いなげや	S	0.0358131	0.0297613	0.0425532	0.036573	0.0140787	0.00674011	0.000759863	-0.0217344	-0.253994	-0.0917995	0.111821	有利
8230 はせがわ	S	0.0863341	0.10883	0.149217	0.0958067	0.16766	0.0628826	0.00947252	0.0813261	0.127514	0.0698372	-0.0228067	不利
8267 イオン	S	0.000256268	0.000185184	0.000221288	0.000253386	0.000165718	-3.498e-05	-2.88163e-06	-9.05502e-05	0.00161703	0.00201331	0.00216661	有利
8273 イズミ	S	0.00154196	0.00124807	0.00170902	0.00236763	0.00233589	0.000167058	0.00082567	0.000793925	-0.0172454	0.00150582	0.0176506	有利
8278 フジ	S	0.0283691	0.0320264	0.0181132	0.00961841	0.0164562	-0.0102559	-0.0187507	-0.0119129	-0.00994372	-0.0183564	-0.0118513	有利
8342 青森銀行	S	0.00950903	0.0123304	0.0237838	0.0274265	0.0217636	0.0142748	0.0179175	0.0122546	0.00775534	0.00595395	0.0105135	不利
8346 東邦銀	S	0.0165833	0.011616	0.0185845	0.0125439	0.00936407	0.00200124	-0.00403942	-0.00721922	0.00466973	0.000552647	-0.00185791	不利
8350 みちのく銀行	S	0.00863026	0.0157915	0.0312554	0.0502527	0.029689	0.0226252	0.0416224	0.0210587	0.0199738	0.0375016	0.0177123	不利
8361 大垣共立	S	0.00957974	0.00291086	0.00374389	0.00701712	0.0120683	-0.00583585	-0.00256262	0.00248854	0.0100752	0.00286925	-0.0242288	有利
8363 北国銀行	S	0.0140683	0.0128545	0.0143283	0.012435	0.0207086	0.000259979	-0.00163329	0.00664031	-0.193952	-0.141016	-0.0536508	有利
8381 山陰合銀	S	0.00773423	0.00838206	0.00426697	0.00605303	0.00407429	-0.00346726	-0.0016812	-0.00365994	0.00554151	0.00553393	0.00507285	不利
8386 百十四	S	0.0170853	0.0150889	0.0104743	0.00896984		-0.00661098	-0.00811544		-0.00377819	0.00221779		不利
8527 愛知銀行	S	0.0255328	0.0468126	0.0289042	0.0188545	0.0296542	0.00337143	-0.00667832	0.00412137	0.00300644	-0.00550413	0.00090189	有利
8616 東海東京	S	0.00177118	0.0024063	0.00130685	0.00186954	0.00346927	-0.000464329	9.83597e-05	0.00169808	0.127016	0.0788229	0.0318029	不利
8697 日本取引所	S	0.000618969	0.000334145	0.000450374	0.000544311	0.000429258	-0.000168595	-7.46588e-05	-0.000189711	0.83983	0.787399	0.869657	不利
8803 平和不	S	0.00435365	0.00419602	0.00307328	0.00493615	0.00417431	-0.00128037	0.000582496	-0.000179347	-0.214743	-0.468748	-0.271624	有利
8818 京阪神ビル	S	0.022082	0.0183978	0.0296185	0.0168835	0.0142906	0.00753646	-0.00519852	-0.00779141	0.00710503	-0.00522924	-0.00774509	有利
8848 レオパレス	S	0.000814319	0.0010524	0.000587474	0.000672713	0.00197031	-0.000226845	-0.000141606	0.00115599	7.98489e-05	0.000151678	0.00127551	有利
8881 日神ＧＨＤ	S	0.0586084	0.0585375	0.0407751	0.0177837		-0.0178333	-0.0408247		0.0512169	0.00962912		不利
8889 ＡＰＡＭＡＮ	S	0.0619751	0.0342468	0.0285008	0.0377014	0.0681299	-0.0334743	-0.0242738	0.00615474	-0.0306668	-0.0107742	-0.0033704	有利
8904 アバンティア	S	0.053726	0.0735092	0.0487608	0.0477778	0.0104521	-0.00496523	-0.00594821	-0.0432739	-0.00810426	-0.00287886	-0.0362416	不利
8917 ファースト住	S	0.0442456	0.0618257	0.0444419	0.0298611	0.03722	0.00019631	-0.0143845	-0.00702557	0.0608207	0.0493031	0.0545038	不利
8929 青山財産	S	2.31084	0.181239	0.0842174	0.0672835	0.112843	-2.22662	-2.24356	-2.198	-1.80992	-1.81802	-1.77226	有利
8934 サンフロ不	S	0.00542035	0.00635288	0.00857294	0.00927357	0.00828096	0.00315259	0.00385322	0.00286061	0.00111814	-0.0412513	0.038795	有利
8935 ＦＪネクＨＤ	S	0.0388733	0.018564	0.0157593	0.0149461	0.014722	-0.023114	-0.0239271	-0.0241513	0.00817898	-0.00336203	-0.00838651	有利
9001 東武	S	0.000876231	0.000652462	0.000659354	0.000945874	0.000513959	-0.000216877	6.96426e-05	-0.000362272	0.00335299	0.0472539	0.0443904	有利
9001 東武	S	0.00052788	0.000641588	0.000483903	0.000560175	0.000794864	-4.39772e-05	3.22951e-05	0.000266984	-0.000285922	-0.000163782	-0.000112096	有利
9006 京急	S	0.0013916	0.000969179	0.00102033	0.000681447	0.000777797	-0.000371278	-0.000710156	-0.000613806	-0.00031004	-0.000655031	-0.000527517	有利
9007 小田急	S	0.000899783	0.000665241	0.000753728	0.000740923	0.000573233	-0.000146055	-0.00015886	-0.000326551	-0.000149411	-0.000603134	-0.000402318	有利
9008 京王	S	0.00109103	0.00152985	0.000889501	0.001003	0.000828432	-0.000201534	-8.80378e-05	-0.000262603	0.0449241	0.0504757	0.0491586	有利
9021 ＪＲ西日本	S	0.000323274	0.000338633	0.000264813	0.000188154	0.000235394	-5.84611e-05	-0.00013512	-8.78797e-05	0.0798833	0.0806394	0.082835	有利
9024 西武ＨＤ	S	0.000737798	0.000580926	0.000419761	0.00040186	0.000577763	-0.000318037	-0.000335937	-0.000160034	-0.000236531	-0.000241348	-0.000239628	有利
9263 ビジョナリー	S	0.0225209	0.00845642	0.0214458	0.0239367	0.0679187	-0.00107505	0.00141577	0.0453978	-0.587993	-0.668403	-0.236967	有利
9368 キムラユニテ	S	0.36969	0.531663	0.295371	0.0706337	0.0646718	-0.0743193	-0.299057	-0.305018	-0.0742894	-0.298939	-0.304842	有利
9409 テレ朝ＨＤ	S	0.00557383	0.00547274	0.00406056	0.00350963		-0.00151328	-0.0020642		-0.0117005	0.061588		有利
9414 日本ＢＳ放送	S	0.0448467	0.0302832	0.0308497	0.0193573	0.0366411	-0.013997	-0.0254894	-0.00820566	0.182546	0.276161	0.273475	有利
9418 ＵＳＥＮＨＤ	S	0.0266627	0.0192707	0.0048955	0.00306337	0.00296555	-0.0217672	-0.0235994	-0.0236972	-0.0222315	-0.0246161	-0.0239764	不利
9439 ＭＨグループ	S	0.26514	0.762777	0.611947	0.428445	0.601305	0.346807	0.163305	0.336165	0.346808	0.163393	0.33592	有利
9449 ＧＭＯ	S	0.00157333	0.00119158	0.00149173	0.00180524		-8.15994e-05	0.000231909		-0.00953891	-0.0073518		不利
9470 学研ＨＤ	S	0.0193461	0.0123182	0.00748626	0.00497375	0.00926906	-0.0118599	-0.0143724	-0.0100771	-0.0267107	-0.00608141	-0.00449755	有利
9632 スバル	S	0.047042	0.0810068	0.040431	0.0371601	0.0407851	-0.00661103	-0.00988188	-0.00625692	-0.268203	-0.324836	-0.0120113	有利
9675 常磐興	S	0.030607	0.0432333	0.036375	0.0310931	0.053353	0.00576806	0.000486131	0.022746	-0.00777527	0.0421972	0.062734	有利
9681 東京ドーム	S	0.00239561	0.00336711	0.00272722	0.00258222	0.0022021	0.000331605	0.000186604	-0.000193511	0.0116785	0.00647079	-0.00207355	不利
9706 日本空港ビル	S	0.00282128	0.000721185	0.00106269	0.00115296	0.00114526	-0.00175859	-0.00166832	-0.00167602	-0.00504508	0.0122429	0.0142019	有利
9728 日本管財	S	0.0855002	0.123196	0.170017	0.0695119	0.0326706	0.0845169	-0.0159883	-0.0528296	-2.00546	-1.61729	-0.525296	有利
9729 トーカイ	S	0.0354531	0.0613639	0.0354054	0.0187106	0.0225935	-4.76104e-05	-0.0167425	-0.0128595	-0.0404649	-0.0433715	-0.0840341	有利
9765 オオバ	S	0.0387297	0.0268927	0.0519114	0.0572554	0.0582518	0.0131817	0.0185257	0.0195222	0.00128318	-0.00597986	0.0489503	不利
9795 ステップ	S	0.0433791	0.0744184	0.080634	0.0716229	0.0560518	0.0372549	0.0282438	0.0126727	-0.110603	-0.216646	-0.0331619	有利
9827 リリカラ	S	0.0910656	0.127997	0.143273	0.190291	0.086103	0.0522073	0.0992255	-0.00496262	-0.0100447	-0.0474791	-0.296973	不利
9831 ヤマダＨＤ	S	0.000424693	0.000411302	0.000442131	0.000395591	0.000295009	1.74381e-05	-2.91023e-05	-0.000129685	0.0013027	0.00270092	0.00264225	有利
9832 オートバクス	S	0.00190512	0.001403	0.00219468	0.00193105	0.00284577	0.000289564	2.59332e-05	0.000940647	-0.00320825	-0.683164	-0.55572	不利
9835 ジュンテン	S	0.588344	0.675365	0.146599	0.56041	0.55223	-0.441745	-0.0279336	-0.0361143	-0.435533	-0.0237191	-0.0338804	不利
9843 ニトリＨＤ	S	0.000680986	0.0004167	0.000404999	0.000223582	0.000151749	-0.000275987	-0.000457403	-0.000529236	0.0610219	0.0758948	0.0868847	不利
9993 ヤマザワ	S	0.111101	0.145029	0.101787	0.112518	0.0612631	-0.00931372	0.00141671	-0.049838	0.0300093	0.0902037	-0.0205628	不利
9995 グローセル	S	0.330061	0.202767	0.0422989	0.124142	0.0538374	-0.287763	-0.205919	-0.276224	0.220997	0.30338	0.601929	有利
1965 テクノ菱和	C	0.186438	0.349457	0.119652	0.0888221	0.185955	-0.0667854	-0.0976155	-0.00048301
1418 インタライフ	C	0.0882317	0.34229	0.466488	0.181371	0.44438	0.378256	0.0931392	0.356148
1780 ヤマウラ	C	0.0564469	0.068555	0.0356178	0.0333327	0.0236963	-0.0208291	-0.0231142	-0.0327506
5332 ＴＯＴＯ	C	0.000451406	0.000594519	0.000560803	0.000600199	0.000465683	0.000109397	0.000148792	1.4277e-05
5929 三和ＨＤ	C	0.00174939	0.00201468	0.00250455	0.00153956		0.000755156	-0.00020983
1515 日鉄鉱	C	0.0286608	0.0137985	0.0110476	0.0249019	0.0258462	-0.0176132	-0.00375898	-0.00281466
1718 美樹工業	C	0.144748	0.193154	0.690756	0.584302	0.419332	0.546008	0.439554	0.274584
1768 ソネック	C	0.878581	0.45623	0.231481	0.328054	0.380939	-0.6471	-0.550527	-0.497642
1738 ＮＩＴＴＯＨ	C	2.23675	1.3484	1.38716	1.8551	1.13971	-0.849593	-0.381654	-1.09705
5363 ＴＹＫ	C	0.0361109	0.103641	0.314573	0.1625	0.0829268	0.278462	0.126389	0.0468159
5217 テクノクオツ	C	0.891916	1.05087	0.425067	0.306355	0.404097	-0.466849	-0.585562	-0.487819
8841 テーオーシー	C	0.0287063	0.0406675	0.0231234	0.0381645	0.0135741	-0.00558291	0.00945816	-0.0151322
5988 パイオラック	C	0.01324	0.0256628	0.00945238	0.00830438	0.0125525	-0.00378764	-0.00493564	-0.000687532
2009 鳥越粉	C	0.104389	0.0879485	0.0557209	0.109866	0.0662341	-0.0486678	0.00547739	-0.0381546
2412 ベネ・ワン	C	0.0027311	0.00204621	0.00210322	0.0010757	0.00179456	-0.000627879	-0.0016554	-0.000936536
3639 ボルテージ	C	0.0950301	0.0374838	0.0678631	0.191794	0.253222	-0.0271669	0.0967637	0.158192
3844 コムチュア	C	0.00383456	0.00361057	0.00489297	0.00695744	0.00705757	0.00105841	0.00312287	0.00322301
2224 コモ	C	0.391103	0.536262	0.54563	0.303606	0.112556	0.154526	-0.0874971	-0.278547
2335 キューブシス	C	0.813638	0.71575	0.447772	0.290985	0.181236	-0.365866	-0.522653	-0.632403
2307 クロスキャト	C	0.0978446	0.0574462	0.104637	0.0964496	0.102429	0.0067929	-0.00139501	0.00458446
7818 トランザク	C	0.0841231	0.137014	0.0131057	0.00806613	0.0207002	-0.0710174	-0.076057	-0.0634229
9723 京都ホ	C	1.24097	1.10443	1.34139	1.11515	0.570714	0.100417	-0.125819	-0.670254
4680 ラウンドワン	C	0.00204738	0.00188345	0.00235731	0.00151922	0.00104998	0.000309929	-0.000528158	-0.000997395
2901 石垣食	C	0.540143	0.142313	0.172057	0.365657	0.824822	-0.368086	-0.174486	0.284679
2810 ハウス食Ｇ	C	0.0015653	0.00196179	0.00153667	0.00122684	0.00153792	-2.86303e-05	-0.000338457	-2.73798e-05
2292 ＳＦＯＯＤＳ	C	0.00620929	0.008405	0.00815938	0.00888621	0.00775651	0.00195009	0.00267692	0.00154722
9903 カンセキ	C	1.07765	0.572225	0.358194	0.131581	0.38111	-0.719459	-0.946072	-0.696543
7476 アズワン	C	0.0468305	0.0226544	0.0163833	0.0117061	0.00821346	-0.0304472	-0.0351244	-0.038617
7605 フジコーポ	C	0.0982478	0.102028	0.0291188	0.0237904	0.0421528	-0.0691289	-0.0744574	-0.0560949
9989 サンドラッグ	C	0.000951932	0.000658834	0.000857507	0.00104662	0.000969156	-9.44251e-05	9.46841e-05	1.72245e-05
8179 ロイヤルＨＤ	C	0.00575109	0.00402958	0.00466264	0.0026888	0.00345631	-0.00108845	-0.0030623	-0.00229479
6238 フリュー	C	0.0156686	0.01074	0.0145555	0.00910131	0.0118295	-0.00111311	-0.00656734	-0.00383915
7513 コジマ	C	0.041108	0.0395742	0.0402315	0.0390075	0.0738887	-0.000876525	-0.00210048	0.0327807
2282 日ハム	C	0.00056988	0.000807783	0.00073143	0.000611064	0.00046477	0.00016155	4.11843e-05	-0.00010511
1301 極洋	C	0.0106417	0.0144448	0.0160704	0.0134321	0.0194105	0.00542876	0.00279043	0.00876883
2002 日清粉Ｇ	C	0.00117027	0.00137786	0.00133994	0.000911266	0.000847134	0.000169675	-0.000259	-0.000323133
2503 キリンＨＤ	C	0.000160422	0.000139024	0.000205256	0.0002523	0.000188334	4.48338e-05	9.18778e-05	2.79117e-05
2502 アサヒ	C	0.000126956	0.00018038	0.00018648	0.000220794	0.000163555	5.95241e-05	9.38377e-05	3.6599e-05
2291 福留ハ	C	0.491586	0.245121	0.481026	0.196527	0.279026	-0.0105597	-0.295059	-0.21256
2502 アサヒ	C	0.000272055	0.000183853	0.00019655	0.000203207	0.000121003	-7.55048e-05	-6.88477e-05	-0.000151051
4666 パーク２４	C	0.00114486	0.000994436	0.000679126	0.000606235	0.00045987	-0.000465737	-0.000538628	-0.000684994
2668 タビオ	C	0.744027	0.357938	0.326148	0.187675	0.228254	-0.417879	-0.556352	-0.515773
3539 ＪＭＨＤ	C	0.0228228	0.0153699	0.0150533	0.00903355	0.0105943	-0.00776947	-0.0137892	-0.0122284
3096 オーシャンシ	C	0.160305	0.208153	0.209847	0.137473	0.168039	0.0495422	-0.0228317	0.00773355
7550 ゼンショＨＤ	C	0.0015677	0.00088422	0.000896701	0.00106288	0.00155578	-0.000670998	-0.000504817	-1.19225e-05
8233 高島屋	C	0.000822718	0.000623921	0.000568636	0.000857685	0.000574313	-0.000254082	3.4967e-05	-0.000248405
8740 フジトミ証券	C	1.46958	2.81392	3.01311	1.9131	2.31074	1.54352	0.443521	0.841158
7570 橋本総業ＨＤ	C	0.154546	0.25024	0.234291	0.226042	0.104469	0.0797448	0.0714961	-0.0500769
9973 小僧寿し	C	0.0545054	0.0915116	0.0905626	0.10086	0.098471	0.0360572	0.0463543	0.0439656
3073 ＤＤＨＤ	C	0.0711102	0.0384648	0.00923129	0.0354843	0.0220307	-0.0618789	-0.0356259	-0.0490795
8254 さいか屋	C	0.0793227	0.230953	0.291896	1.54225	2.4325	0.212573	1.46293	2.35318
3230 スター・マイカ	C	0.0440584	0.0419393	0.019766	0.00732713	0.0170299	-0.0242924	-0.0367313	-0.0270285
9846 天満屋ス	C	0.482754	0.348461	0.590859	0.419884	0.626719	0.108105	-0.0628698	0.143965
9305 ヤマタネ	C	0.0355667	0.0256241	0.0253318	0.0148891	0.0186878	-0.010235	-0.0206776	-0.0168789
7446 東北化学	C	1.01322	2.04935	2.28399	1.58145	0.943662	1.27077	0.568236	-0.0695539
3099 三越伊勢丹	C	0.00046234	0.000487541	0.000762297	0.00101286	0.000879539	0.000299957	0.000550525	0.000417199
9850 グルメ杵屋	C	0.0691705	0.0366377	0.0320259	0.0334283	0.0191827	-0.0371447	-0.0357422	-0.0499879
7501 ティムコ	C	1.01121	0.645665	0.639063	1.35177	0.533567	-0.372144	0.34056	-0.47764
7412 アトム	C	0.00300726	0.00291509	0.00323442	0.00338159	0.00523903	0.000227164	0.000374334	0.00223177
5935 元旦	C	1.5942	2.08087	4.87723	2.45635	2.07556	3.28303	0.862144	0.481356
8877 エスリード	C	0.0209137	0.0264593	0.0359427	0.0335513	0.0353524	0.015029	0.0126376	0.0144387
8860 フジ住	C	0.0326089	0.0525635	0.0367341	0.0352255	0.0340967	0.00412522	0.00261657	0.00148773
8908 毎コムネット	C	0.0625119	0.122279	0.130028	0.0801074	0.0604263	0.0675159	0.0175955	-0.00208561
7552 ハピネット	C	0.0134399	0.020153	0.0127998	0.0162958	0.00741396	-0.000640069	0.00285594	-0.00602594
4924 ＪＮＴＬコンシューマーヘルス	C	0.00328361	0.00214139	0.00183186	0.000687276		-0.00145175	-0.00259633
2706 ブロッコリー	C	0.025246	0.0178836	0.0288385	0.16898	0.122643	0.00359254	0.143734	0.0973969
9644 タナベＣＧ	C	0.41309	0.158758	0.0743101	0.187353	0.148692	-0.338779	-0.225737	-0.264398
9735 セコム	C	0.000149552	0.000200616	0.000183649	0.000183747	0.000153097	3.4097e-05	3.41942e-05	3.54466e-06
2410 キャリアデザ	C	0.0391275	0.0426601	0.0595676	0.02409	0.0427069	0.02044	-0.0150375	0.00357935
3738 ティーガイア	C	0.00701379	0.00603707	0.0040444	0.00597221	0.00699722	-0.0029694	-0.00104159	-1.65798e-05
7832 バンナムＨＤ	C	0.0003801	0.000347223	0.000297724	0.00022645	0.000252925	-8.23759e-05	-0.000153651	-0.000127176
6191 エアトリ	C	0.00715307	0.0115272	0.00558153	0.00170542	0.00135498	-0.00157154	-0.00544765	-0.00579809
3880 大王紙	C	0.00192208	0.00314991	0.00389584	0.00275709		0.00197376	0.000835007
3954 昭和パックス	C	0.812412	1.03107	1.03083	1.17212		0.218417	0.359712
4732 ＵＳＳ	C	0.0010624	0.00079618	0.000772193	0.00110723	0.000957328	-0.000290207	4.48307e-05	-0.000105072
4524 仁丹	C	0.987346	0.435187	0.17164	0.0464049	0.0654915	-0.815706	-0.940941	-0.921854
3202 ダイトウボウ	C	0.134545	0.0849215	0.0498042	0.0993591	0.11477	-0.0847411	-0.0351862	-0.0197752
7846 パイロット	C	0.00508113	0.00440428	0.00281501	0.00332958	0.00399017	-0.00226612	-0.00175155	-0.00109096
4680 ラウンドワン	C	0.0020956	0.00275589	0.0028035	0.00148632	0.00195107	0.000707898	-0.00060928	-0.000144535
4676 フジＨＤ	C	0.000796942	0.000596029	0.000843781	0.000671573	0.000727962	4.68386e-05	-0.00012537	-6.89804e-05
6087 アビスト	C	0.0226146	0.044689	0.0531135	0.0558673	0.0492118	0.0304989	0.0332526	0.0265971
3606 レナウン	C	0.0411663	0.0383896	0.0396711	0.0560613	0.0077554	-0.0014952	0.0148949	-0.0334109
4088 エアウォータ	C	0.00109607	0.00147001	0.00171785	0.00104919	0.00085961	0.00062178	-4.68852e-05	-0.000236461
3606 レナウン	C	0.0639619	0.027926	0.0132065	0.0455189	0.0813682	-0.0507554	-0.018443	0.0174063
4911 資生堂	C	0.000304833	0.000296754	0.000430539	0.000425891	0.000284527	0.000125706	0.000121058	-2.03063e-05
4465 ニイタカ	C	0.222315	0.0498646	0.138099	0.129629	0.00914933	-0.084216	-0.092686	-0.213166
4912 ライオン	C	0.00299896	0.00200407	0.000942254	0.00041169	0.000477224	-0.00205671	-0.00258727	-0.00252174
4920 日本色材	C	0.448376	0.461452	1.14765	0.794678	1.30681	0.699273	0.346302	0.858438
8111 ゴルドウイン	C	0.0456401	0.0158135	0.00794504	0.00320516	0.00166303	-0.0376951	-0.042435	-0.0439771
7874 レック	C	0.0469308	0.0850624	0.0237017	0.00647011	0.0111421	-0.0232291	-0.0404607	-0.0357887
1515 日鉄鉱	C	0.0187262	0.00981827	0.0224192	0.0252079	0.0175169	0.00369298	0.0064817	-0.00120937
7294 ヨロズ	C	0.0163654	0.012673	0.00784339	0.0109193	0.00677326	-0.00852199	-0.0054461	-0.00959212
1738 ＮＩＴＴＯＨ	C	2.4798	8.19145	7.83261	6.9285	5.95014	5.35281	4.4487	3.47034
5445 東京鉄	C	0.0492769	0.0408135	0.0606434	0.0590009	0.0475256	0.0113665	0.00972399	-0.00175131
5449 大阪製鉄	C	0.0554491	0.0622772	0.0612954	0.0348086	0.020412	0.00584625	-0.0206405	-0.0350371
5445 東京鉄	C	0.0327909	0.0140798	0.0339938	0.0525477	0.044762	0.00120287	0.0197568	0.0119711
1780 ヤマウラ	C	0.6231	0.212338	0.125086	0.0825048	0.0348919	-0.498013	-0.540595	-0.588208
3421 稲葉製作	C	0.0164405	0.0388364	0.0241667	0.0235064	0.039687	0.00772619	0.0070659	0.0232465
1738 ＮＩＴＴＯＨ	C	1.75903	1.10918	2.591	7.68144	7.86666	0.831973	5.92241	6.10763
1780 ヤマウラ	C	0.0263138	0.0450367	0.0603848	0.0656593	0.0298807	0.034071	0.0393455	0.0035669
5988 パイオラック	C	0.00794647	0.0126541	0.0181063	0.0186437	0.0156973	0.0101599	0.0106972	0.00775083
5929 三和ＨＤ	C	0.00172644	0.00201713	0.00246815	0.00160927		0.000741707	-0.000117174
6262 ペガサス	C	0.0199122	0.0628723	0.0303394	0.0218415	0.0315189	0.0104272	0.00192928	0.0116066
4319 ＴＡＣ	C	0.0569571	0.101236	0.178121	0.119775	0.210728	0.121164	0.0628175	0.153771
3633 ＧＭＯペパボ	C	0.0580542	0.265525	0.202718	0.112573	0.0393478	0.144663	0.0545184	-0.0187064
3817 ＳＲＡＨＤ	C	0.0317343	0.0339788	0.027803	0.0152556	0.00769542	-0.00393126	-0.0164786	-0.0240388
3647 ジー・スリー	C	0.275768	0.0542808	0.012193	0.0520112	0.127291	-0.263575	-0.223756	-0.148477
6387 サムコ	C	0.0995217	0.100235	0.0584061	0.0468622	0.0726697	-0.0411156	-0.0526595	-0.026852
6425 ユニバーサル	C	0.00780366	0.00830963	0.0129037	0.00292067	0.00175034	0.00510008	-0.00488299	-0.00605332
6333 帝国電	C	0.0160693	0.0208635	0.0255373	0.0352096	0.0268104	0.00946801	0.0191403	0.0107411
6498 キッツ	C	0.00790049	0.00409338	0.00494054	0.00921186	0.0121327	-0.00295996	0.00131136	0.00423223
6240 ヤマシン－Ｆ	C	0.00654135	0.00694675	0.00540545	0.0114015	0.0108294	-0.0011359	0.00486013	0.00428804
6333 帝国電	C	0.018597	0.0269557	0.0349116	0.0273995	0.0143272	0.0163146	0.00880252	-0.00426975
3640 電算	C	0.136652	0.100431	0.0836447	0.126836	0.17849	-0.0530076	-0.00981587	0.0418377
4333 東邦システム	C	0.0791825	0.125581	0.257983	0.168668	0.15283	0.178801	0.0894855	0.0736477
7280 ミツバ	C	0.00694516	0.00770307	0.00906976	0.00584137	0.015593	0.0021246	-0.00110379	0.00864781
4902 コニカミノル	C	0.000506795	0.000901737	0.000414207	0.000581409	0.0006362	-9.25876e-05	7.46141e-05	0.000129405
6737 ＥＩＺＯ	C	0.0126438	0.00468413	0.00789595	0.0112941	0.00360164	-0.00474787	-0.00134976	-0.00904219
6848 東亜ＤＫＫ	C	2.3792	0.155953	0.192235	0.139071	0.195304	-2.18696	-2.24013	-2.18389
8473 ＳＢＩ	C	0.000394729	0.000477223	0.000727127	0.000379433	0.000278731	0.000332398	-1.52962e-05	-0.000115997
8771 イー・ギャラ	C	0.0277719	0.017964	0.0142212	0.0147919	0.00962139	-0.0135507	-0.01298	-0.0181505
7231 トピー	C	0.0142524	0.0171647	0.0289838	0.0316368	0.0174994	0.0147314	0.0173844	0.00324696
7267 ホンダ	C	0.000132453	0.0001018	8.58962e-05	6.55524e-05		-4.65567e-05	-6.69005e-05
8030 中央魚	C	0.849022	0.758988	0.362274	0.273413	0.192616	-0.486748	-0.57561	-0.656406
3353 メディ一光Ｇ	C	2.22187	2.12805	1.65218	1.36753	0.74518	-0.569696	-0.854346	-1.47669
9982 タキヒヨー	C	0.0548347	0.0868853	0.0468264	0.0651551	0.0994972	-0.00800825	0.0103204	0.0446625
3089 Ｔアルファ	C	0.3255	0.242247	0.189185	0.242351	0.325324	-0.136316	-0.0831486	-0.000176006
9956 バローＨＤ	C	0.00372284	0.00413814	0.00375648	0.00575328	0.00499399	3.36338e-05	0.00203044	0.00127115
7421 カッパクリエ	C	0.0104291	0.00578362	0.00500413	0.00964986	0.00681081	-0.00542492	-0.000779189	-0.00361824
8219 青山商	C	0.00095488	0.00154961	0.00253488	0.00383758	0.00535489	0.00158	0.0028827	0.00440001
7603 マックハウス	C	0.237784	0.0719053	0.056664	0.0651179	0.121003	-0.18112	-0.172666	-0.116781
3317 フライングＧ	C	0.132251	0.756765	1.64016	1.1876	0.866858	1.50791	1.05535	0.734606
2493 イーサポート	C	0.0620796	0.0329838	0.070173	0.0369309	0.0540338	0.00809334	-0.0251487	-0.00804582
4732 ＵＳＳ	C	0.00173347	0.00145349	0.00158726	0.00101275	0.000931085	-0.000146211	-0.000720725	-0.000802386
4334 ユークス	C	0.0898409	0.122143	0.311759	0.285526	0.25435	0.221918	0.195686	0.16451
4847 ＩＷＩ	C	0.309561	0.286437	0.0784545	0.0691869	0.0381101	-0.231107	-0.240374	-0.271451
3710 ジョルダン	C	3.81011	0.996405	0.841284	1.16924	1.20729	-2.96883	-2.64088	-2.60282
3405 クラレ	C	0.00042174	0.000565109	0.00033474	0.000381812	0.000581488	-8.70001e-05	-3.99281e-05	0.000159748
8281 ゼビオＨＤ	C	0.00474168	0.00584885	0.00669464	0.00411169	0.00408025	0.00195297	-0.000629992	-0.000661433
4275 カーリットＨ	C	0.0532691	0.0722868	0.0358882	0.0261458		-0.0173809	-0.0271233
8030 中央魚	C	0.242979	0.162895	0.376293	0.393042	0.333508	0.133314	0.150063	0.090529
6875 メガチップス	C	0.00535834	0.00413344	0.00726873	0.00657207	0.0116652	0.00191039	0.00121373	0.0063069
7501 ティムコ	C	0.371595	1.33167	0.94657	0.405445	0.561378	0.574976	0.0338507	0.189783
3377 バイク王	C	0.698508	0.305957	0.272103	0.202642	0.253366	-0.426405	-0.495865	-0.445141
8081 カナデン	C	0.0399287	0.0601609	0.0594396	0.0795361	0.0513952	0.0195109	0.0396074	0.0114665
2676 高千穂交易	C	0.0930431	0.0900688	0.106012	0.062073	0.0882391	0.0129686	-0.0309701	-0.00480404
9977 アオキスーパ	C	0.672018	0.160823	0.377269	0.270056		-0.294749	-0.401962
3077 ホリイフード	C	1.79399	4.76607	5.57995	5.01755	0.661585	3.78596	3.22356	-1.1324
9823 マミーマート	C	0.384728	0.556661	0.645462	0.477288	0.251173	0.260734	0.0925593	-0.133556
7614 オーエムツー	C	0.220777	0.197981	0.156145	0.160412	0.324909	-0.0646318	-0.0603647	0.104133
2685 アダストリア	C	0.00342854	0.00288752	0.00177653	0.00141234	0.00117138	-0.00165201	-0.0020162	-0.00225716
8217 オークワ	C	0.0262289	0.0261743	0.0436413	0.0255487	0.00937221	0.0174124	-0.000680154	-0.0168567
8282 ケーズＨＤ	C	0.00107752	0.00119017	0.000765347	0.000683239	0.00101593	-0.000312176	-0.000394284	-6.15951e-05
8368 百五銀	C	0.00664267	0.0072415	0.0131621	0.0186062	0.00838377	0.00651942	0.0119635	0.00174109
8368 百五銀	C	0.0116831	0.0068265	0.00901459	0.00709102	0.00632178	-0.0026685	-0.00459207	-0.00536131
8382 中国銀行	C	0.0014729	0.00274975	0.00412426	0.00559366	0.00481926	0.00265136	0.00412076	0.00334636
8337 千葉興	C	0.0345501	0.0154679	0.018639	0.0291182	0.0612674	-0.015911	-0.00543187	0.0267173
8551 北日銀	C	0.0432849	0.073658	0.237497	0.182667	0.103576	0.194212	0.139382	0.0602911
8368 百五銀	C	0.0158956	0.012468	0.00688687	0.00868051	0.00716285	-0.00900877	-0.00721513	-0.00873279
8337 千葉興	C	0.0307617	0.0589596	0.027929	0.0204285		-0.00283278	-0.0103332
8368 百五銀	C	0.00719527	0.00817348	0.00756026	0.00602107	0.0104147	0.000364991	-0.0011742	0.00321948
8798 Ａクリエイト	C	0.1718	0.100005	0.0443192	0.093075	0.141695	-0.12748	-0.0787246	-0.0301048
8705 日産証券Ｇ	C	0.937082	0.607605	0.0970839	0.149609	0.0672358	-0.839998	-0.787473	-0.869846
3280 エストラスト	C	0.0867901	0.225508	0.300252	0.556121	0.358234	0.213462	0.469331	0.271444
8905 イオンモール	C	0.000885464	0.00082994	0.00131689	0.000916188	0.000839144	0.000431426	3.07243e-05	-4.63199e-05
4666 パーク２４	C	0.000687471	0.000552732	0.000380777	0.000394188	0.000567951	-0.000306694	-0.000293283	-0.00011952
4809 パラカ	C	0.118357	0.062671	0.0493067	0.0679031		-0.0690503	-0.0504538
8928 穴吹興産	C	0.0770686	0.11138	0.0742611	0.0635691	0.0865937	-0.00280756	-0.0134996	0.00952514
2353 日本駐車場	C	0.0101026	0.0113767	0.0132416	0.00703321	0.00307028	0.00313903	-0.00306935	-0.00703228
3232 三重交ＧＨＤ	C	0.0839392	0.0453622	0.0233148	0.0202516	0.0224099	-0.0606244	-0.0636876	-0.0615293
8850 スターツ	C	0.432653	0.0392308	0.0159527	0.00711782	0.006914	-0.416701	-0.425536	-0.425739
8908 毎コムネット	C	0.101667	0.0756604	0.103701	0.146771	0.0657325	0.00203445	0.0451045	-0.0359344
8877 エスリード	C	0.0538241	0.0251554	0.0225311	0.033259	0.0380593	-0.031293	-0.0205651	-0.0157648
9010 富士急	C	0.0584791	0.0842054	0.0549092	0.0112949	0.0137264	-0.00356986	-0.0471842	-0.0447527
9104 商船三井	C	0.000165738	0.000552386	0.000407683	0.000361814	0.000544817	0.000241945	0.000196077	0.000379079
9201 ＪＡＬ	C	0.000195971	0.00015366	0.000134733	0.000140846	0.000109682	-6.12381e-05	-5.51248e-05	-8.62888e-05
9104 商船三井	C	0.000217306	0.000221845	0.000220662	0.00066158	0.000293073	3.35641e-06	0.000444274	7.57672e-05
9010 富士急	C	0.0589652	0.0111514	0.0138396	0.00840149	0.00954404	-0.0451256	-0.0505637	-0.0494212
9010 富士急	C	0.0928017	0.0345825	0.0128599	0.0120272	0.00987881	-0.0799417	-0.0807745	-0.0829229
9042 阪急阪神	C	0.000596969	0.000655159	0.000515463	0.00050238	0.000676563	-8.15059e-05	-9.45894e-05	7.9594e-05
8254 さいか屋	C	0.681051	2.67533	1.26797	1.35087	0.963416	0.586918	0.669818	0.282365
9022 ＪＲ東海	C	0.0003186	0.000332618	0.000288708	0.000201116	0.000141745	-2.9892e-05	-0.000117484	-0.000176854
9799 旭情報	C	0.263702	0.149685	0.273889	0.20005		0.0101872	-0.0636522
4772 ストリームＭ	C	0.382274	0.557089	0.185732	0.0806239	0.100594	-0.196543	-0.30165	-0.281681
2379 ディップ	C	0.00185942	0.0017576	0.00232366	0.00287618	0.00213867	0.000464245	0.00101676	0.000279248
4732 ＵＳＳ	C	0.000867612	0.00102962	0.000866888	0.000779272	0.00111221	-7.24546e-07	-8.83403e-05	0.000244603
6089 ウィルＧ	C	0.0142197	0.0201482	0.023677	0.0218034		0.00945731	0.00758371
7962 キングジム	C	0.042134	0.0478697	0.0569848	0.033843	0.0365545	0.0148508	-0.00829099	-0.00557954
9701 会舘	C	0.262299	0.30102	0.523891	0.577254	0.268054	0.261592	0.314954	0.00575437
3788 ＧＭＯ－ＧＳ	C	0.0493838	0.10184	0.0629271	0.00767271	0.00939571	0.0135433	-0.0417111	-0.039988
2301 学情	C	0.0215573	0.0331454	0.0102104	0.0152731	0.0234373	-0.0113469	-0.00628419	0.00188004
8887 リベレステ	C	0.0339588	0.0253179	0.0372453	0.0200475	0.0180809	0.00328648	-0.0139113	-0.0158779
9664 御園座	C	0.720639	1.80995	2.81061	2.32194	1.19311	2.08997	1.6013	0.472466
3640 電算	C	0.0572499	0.139553	0.0976672	0.0838789	0.128425	0.0404173	0.026629	0.0711746
9731 白洋舎	C	0.184499	0.113625	0.196398	0.209005	0.155071	0.0118985	0.0245055	-0.0294281
9643 中日興	C	0.269994	0.451092	0.417852	0.514884	0.315829	0.147858	0.24489	0.0458346
8119 三栄コ	C	0.146845	0.182243	0.209097	0.29355	0.438856	0.062252	0.146705	0.29201
9956 バローＨＤ	C	0.00513999	0.00354711	0.00385473	0.00240997	0.00236806	-0.00128526	-0.00273002	-0.00277193
2750 石光商事	C	0.438892	0.247352	0.44239	1.12208	0.995553	0.00349782	0.68319	0.556661
2664 カワチ薬品	C	0.0103836	0.0087523	0.00417097	0.00616913	0.00814966	-0.00621264	-0.00421448	-0.00223395
7520 エコス	C	0.112088	0.064304	0.05079	0.0357357	0.024674	-0.0612979	-0.0763522	-0.0874139
3185 夢展望	C	0.243856	0.358545	0.204533	0.155069	0.214581	-0.039323	-0.088787	-0.0292752
9849 共同紙	C	1.61166	1.25651	1.1029	1.10236	0.733504	-0.508759	-0.509299	-0.878153
