# Supplementary material for: Long-term shareholder perks and stock price reaction
Source: PLoS One. 2024 Apr 18;19(4):e0300284. doi: 10.1371/journal.pone.0300284 (PMC11025909; doi:10.1371/journal.pone.0300284)
Supplement: S1 File — (XLSX) [file pone.0300284.s002.xlsx]

## Sheet: t1
	Favorable or unfavorable	case	Before change	After change	Summary
	Favorable	1	100 shares or more	In addition to the above	Another perks added to long term shareholders
			Dining coupons worth 4,000 yen	100 shares or more
				500 yen QUO card for 1 to 2 years of ownership
				1,000 yen QUO card for shares held for 2 years or more
		2	100 shares or more	100 shares or more	Increased perks for long-term shareholders
			500 yen QUO card	500 yen QUO card for less than 3 years
				1,000 yen QUO card for more than 3 years
	Unfavorable	3	100 shares or more	100 shares or more	Perks for long-term shareholders only
			500 yen QUO card	1,000 yen QUO card for more than 1 year
		4	100 shares or more	100 shares or more	Decrease in the amount of perks for short-term shareholders
			5000 yen QUO card	2,000 yen QUO card for less than 1 year
				5,000 yen QUO card for more than 1 year

## Sheet: t2
		Sample	Control	t-value
	ln Sales	10.97	10.8	1.07
	ROA	6.95	6.33	0.98
	Equity Ratio	47.04	48.81	－0.83
	Dividend yield	1.82	1.74	0.69
	Volume Turnover	144.77	128.32	0.56
	Individual Shareholder Ratio	96.44	96.13	0.92
	Individual Shareholding Ratio	39.91	41.29	－0.67
		10.9728	10.7995	1.06975
		6.9518	6.3322	0.988538
		47.0357	48.811	−0.83721104
		1.8244	1.7415	0.690976
		144.772	128.316	0.560201
		96.4435	96.134	0.915778
		39.9089	41.2882	−0.674208947

## Sheet: t3, t11
		Hypothesis	Proxy Variables for Hypotheses	Mark	Result
	H1	Announcement of a favorable long-term shareholder perk program generates a positive stock return.	CAR (0, +1)	Positive	Supported
	H2-1	Stock return is positively correlated with an increase in the ratio of individual shareholders.	DID_Ratio of individual shareholders	Positive	Supported
			DID_Individual Shareholding Ratio	Positive	Unsupported
	H2-2	Stock return is positively correlated with stock liquidity	Quote/Execution Spread	Negative	Supported
			DID_illiquidity	Negative	Indirectly supported (illiquidity worsened in unfavorable change sample)

## Sheet: t4
		有利変更						不利変更
		n	最少値	平均値	中央値	最大値		n	最少値	平均値	中央値	最大値
	CAR (0,−1)	128	−9.815096239	1.2584	0.840315	16.5768		75	−14.59314173	0.679902	0.758548	13.9394
	個人持ち株比率(直前期)	128	5.49545	39.1477	36.9239	94.5642		75	5.16678	41.208	38.9504	88.6559			N(illY-1, 有利)	最小値(illY-1, 有利)	平均(illY-1, 有利)	中央値（メディアン）(illY-1, 有利)	最大値(illY-1, 有利)
	個人持ち株比率(アナウンスした期)	127	0.811555	38.519	36.6483	96.3846		75	3.26335	42.0189	41.5214	88.8448			123	0.000235443	0.126658	0.0225209	2.31084
	個人株主数比率(直前期）	128	69.8826	95.8252	97.1037	99.4102		75	89.4079	97.4986	98.0421	99.5494			N(illY-1, 不利)	最小値(illY-1, 不利)	平均(illY-1, 不利)	中央値（メディアン）(illY-1, 不利)	最大値(illY-1, 不利)
	個人株主数比率(アナウンスした期）	127	70.0094	96.0857	97.2267	99.4465		75	89.7215	97.4373	97.9572	99.5384			71	3.93268e-05	0.0821026	0.023539	0.753583
	ROA	119	−4.688366419	7.23259	5.28097	29.7459		68	−1.435385101	7.34571	6.04047	37.2483
	PBR	126	0.302462	2.09523	1.19284	44.9337		75	0.201606	2.08391	1.23359	19.5826
	illiquidity (−1）	123	0.235443	126.658	22.5209	2310.84		70	0.0393268	83.0314	23.6599	753.583
	気配スプレッド（アナウンス直前）	128	0.086575	0.456517	0.341325	3.14947		75	0.0850037	0.465781	0.349222	2.7073
	実行スプレッド（アナウンス直前）	128	0.0254698	0.162363	0.0983663	1.51589		75	0.02483	0.160433	0.112188	0.990804
		Favorable change						Unfavorable change
		n	Min	Mean	Median	Max		n	Min	Mean	Median	Max
	CAR (0,−1)	128	−9.82	1.2584	0.840315	16.5768		75	−14.59	0.679902	0.758548	13.9394
	Individual shareholding ratio (y-1)	128	5.49545	39.1477	36.9239	94.5642		75	5.16678	41.208	38.9504	88.6559
	Ratio of individual shareholdings (y0)	127	0.811555	38.519	36.6483	96.3846		75	3.26335	42.0189	41.5214	88.8448
	Ratio of individual shareholders (y-1)	128	69.8826	95.8252	97.1037	99.4102		75	89.4079	97.4986	98.0421	99.5494
	Ratio of individual shareholders (y0)	127	70.0094	96.0857	97.2267	99.4465		75	89.7215	97.4373	97.9572	99.5384
	ROA	119	−4.69	7.23259	5.28097	29.7459		68	−1.44	7.34571	6.04047	37.2483
	PBR	126	0.302462	2.09523	1.19284	44.9337		75	0.201606	2.08391	1.23359	19.5826
	illiquidity (y-1)	123	0.000235443	0.126658	0.0225209	2.31084		71	3.93268e-05	0.0821026	0.023539	0.753583
	Quoted spread (immediately before announcement)	128	0.086575	0.456517	0.341325	3.14947		75	0.0850037	0.465781	0.349222	2.7073
	Execution spread (just before announcement)	128	0.0254698	0.162363	0.0983663	1.51589		75	0.02483	0.160433	0.112188	0.990804

## Sheet: f4,t5
		All samples							Favorable change (n = 128)							Unfavorable change (n = 75)
	Day	AR							AR							AR									CAR（平均値で集計）
		Mean	t-value		Median	Test statistic			Mean	t-value		Median	Test statistic			Mean	t-value		Median	Test statistic				All	Favorable	Unfavorable
	−10	0.143827	1.2492		0.0290631	968			0.258616	1.7506	*	0.0375406	628			−0.05	−0.29		0.0254117	−8			−10	0.143827	0.258616	-0.05		−10
	−9	0.145038	0.9089		0.107751	572			0.120977	0.5914		0.126695	327			0.186102	0.7271		0.063113	32			−9	0.288865	0.379593	0.136102		−9
	−8	0.233179	1.3384		0.0548757	920			0.366173	1.474		0.105462	618			0.00620383	0.0301		−0.08	−16			−8	0.522044	0.745765	0.142306		−8
	−7	0.0152857	0.1133		−0.02	−123			0.13665	0.7521		0.0282251	245			−0.19	−1.00		−0.10	−202			−7	0.537329	0.882415	-0.0476939				CAR（平均値で集計）
	−6	−0.10	−0.79		0.0175575	−460			−0.11	−0.66		0.115685	−84			−0.09	−0.44		−0.19	−128			−6	#VALUE!	0.772415	-0.137694			全サンプル	Favorable	Unfavorable
	−5	0.106754	0.6798		−0.05	−234			0.164397	0.732		−0.10	−133			0.00837788	0.0453		−0.02	−13			−5	#VALUE!	0.936812	-0.129316				CAR（平均値で集計）
	−4	0.109397	0.8367		0.0869868	670			0.131727	0.7529		0.0264956	237			0.0712878	0.3724		0.188818	108			−4	#VALUE!	1.06854	-0.0580283				Favorable	Unfavorable
	−3	0.000223464	0.0018		−0.02	24			0.0535055	0.2985		0.0161773	195			−0.09	−0.66		−0.15	−117			−3	#VALUE!	1.12204	-0.148028			−3	0.0535055	−0.09
	−2	−0.02	−0.17		−0.06	−136			−0.03	−0.22		−0.05	14			0.00163098	0.0092		−0.06	−65			−2	#VALUE!	1.09204	-0.146397			−2	#VALUE!	#VALUE!
	−1	−0.08	−0.65		−0.09	−113			−0.21	−1.51		−0.17	−447			0.145687	0.6634		0.00919922	214			−1	#VALUE!	0.882044	-0.00071058			−1	#VALUE!	#VALUE!
	0	0.348156	1.9951	**	0.125936	1480	*		0.540805	3.0405	***	0.176062	952	**		0.0193682	0.0537		−0.06	8			0	#VALUE!	1.42285	0.0186576			0	#VALUE!	#VALUE!
	1	0.696516	3.0388	***	0.554263	2760	***		0.717599	2.6549	***	0.59404	1365	***		0.660534	1.5828		0.340005	192			1	#VALUE!	2.14045	0.679191			1	#VALUE!	#VALUE!
	2	0.237649	1.7992	*	0.179521	1444	*		0.289655	1.8427	*	0.303437	880	**		0.148892	0.6271		−0.02	15			2	#VALUE!	2.4301	0.828083			2	#VALUE!	#VALUE!
	3	0.246273	1.9062	*	0.114876	1332			0.326085	1.9035	*	0.14994	813	*		0.110061	0.5724		−0.03	−6			3	#VALUE!	2.75619	0.938144			3	#VALUE!	#VALUE!
	4	−0.02	−0.15		−0.13	−521			−0.11	−0.67		−0.11	−362			0.132666	0.5718		−0.14	17			4	#VALUE!	2.64619	1.07081		4
	5	0.00688394	0.0505		−0.07	119			−0.23	−1.31		−0.17	−578			0.402854	1.8577	*	0.389733	364	*		5	#VALUE!	2.41619	1.47366		5
	6	0.0433751	0.2698		0.0845465	62			−0.00	−0.01		−0.18	−317			0.120464	0.4385		0.256521	203			6	#VALUE!	2.41619	1.59413		6
	7	−0.16	−1.18		−0.10	−1418	*		−0.07	−0.39		−0.08	−314			−0.31	−1.64		−0.21	−337	*		7	#VALUE!	2.34619	1.28413		7
	8	0.117512	0.7621		0.114079	536			0.0993427	0.4922		0.10145	182			0.14852	0.6257		0.114079	113			8	#VALUE!	2.44553	1.43265		8
	9	0.268952	2.3795	**	0.279142	1834	**		0.442279	2.9715	***	0.32457	1118	***		−0.03	−0.16		−0.03	18			9	#VALUE!	2.88781	1.40265		9
	10	−0.12	−0.82		0.0054987	−957			−0.15	−0.70		−0.01	−446			−0.07	−0.42		0.0813831	−86			10	#VALUE!	2.73781	1.33265		10
		All samples							Favorable change (n = 128)							Unfavorable change (n = 75)
	Day	AR							AR							AR
		Mean	t-value		Median	Test statistic			Mean	t-value		Median	Test statistic			Mean	t-value		Median	Test statistic
	-10	0.143827	1.2492		0.0290631	968			0.258616	1.7506	*	0.0375406	628			-0.05	-0.29		0.0254117	-8
	-9	0.145038	0.9089		0.107751	572			0.120977	0.5914		0.126695	327			0.186102	0.7271		0.063113	32
	-8	0.233179	1.3384		0.0548757	920			0.366173	1.474		0.105462	618			0.00620383	0.0301		-0.08	-16
	-7	0.0152857	0.1133		-0.02	-123			0.13665	0.7521		0.0282251	245			-0.19	-1		-0.1	-202
	-6	-0.1	-0.79		0.0175575	-460			-0.11	-0.66		0.115685	-84			-0.09	-0.44		-0.19	-128
	-5	0.106754	0.6798		-0.05	-234			0.164397	0.732		-0.1	-133			0.00837788	0.0453		-0.02	-13
	-4	0.109397	0.8367		0.0869868	670			0.131727	0.7529		0.0264956	237			0.0712878	0.3724		0.188818	108
	-3	0.000223464	0.0018		-0.02	24			0.0535055	0.2985		0.0161773	195			-0.09	-0.66		-0.15	-117
	-2	-0.02	-0.17		-0.06	-136			-0.03	-0.22		-0.05	14			0.00163098	0.0092		-0.06	-65
	-1	-0.08	-0.65		-0.09	-113			-0.21	-1.51		-0.17	-447			0.145687	0.6634		0.00919922	214
	0	0.348156	1.9951	**	0.125936	1480	*		0.540805	3.0405	***	0.176062	952	**		0.0193682	0.0537		-0.06	8
	1	0.696516	3.0388	***	0.554263	2760	***		0.717599	2.6549	***	0.59404	1365	***		0.660534	1.5828		0.340005	192
	2	0.237649	1.7992	*	0.179521	1444	*		0.289655	1.8427	*	0.303437	880	**		0.148892	0.6271		-0.02	15
	3	0.246273	1.9062	*	0.114876	1332			0.326085	1.9035	*	0.14994	813	*		0.110061	0.5724		-0.03	-6
	4	-0.02	-0.15		-0.13	-521			-0.11	-0.67		-0.11	-362			0.132666	0.5718		-0.14	17
	5	0.00688394	0.0505		-0.07	119			-0.23	-1.31		-0.17	-578			0.402854	1.8577	*	0.389733	364	*
	6	0.0433751	0.2698		0.0845465	62			0	-0.01		-0.18	-317			0.120464	0.4385		0.256521	203
	7	-0.16	-1.18		-0.1	-1418	*		-0.07	-0.39		-0.08	-314			-0.31	-1.64		-0.21	-337	*
	8	0.117512	0.7621		0.114079	536			0.0993427	0.4922		0.10145	182			0.14852	0.6257		0.114079	113
	9	0.268952	2.3795	**	0.279142	1834	**		0.442279	2.9715	***	0.32457	1118	***		-0.03	-0.16		-0.03	18
	10	-0.12	-0.82		0.0054987	-957			-0.15	-0.7		-0.01	-446			-0.07	-0.42		0.0813831	-86

## Sheet: t6
	Panel A
			All samples																																								AR-10	p値(Prob>|t|)		0.2131		0.249
		n	Mean	t-value		Median	Test statistic																																				AR-10	p値(Prob<t)		0.8935		0.8755
	CAR(day0→+1)	203	1.04	3.66	***	0.77	3133	***																																			AR-9	検定統計量	0.9089		572
	Panel B
			Favorable change								Unfavorable change															新判定		Y	列 1	列 2	列 3		新判定		Y	列 1	列 2		新判定	Y		列 1	t検定	列 3	Wilcoxonの符号付順位検定	列 5		Y	列 1
		n	Mean	t-value		Median	Test statistic			n	Mean	t-value		Median	Test statistic											不利		CAR0,+3	1	最大値	20.5702		不利		CAR0,+3	平均	0.938855		不利	CAR0,+3		検定統計量	1.388		229			CAR0,+3	1
	CAR(day0→+1)	128	1.26	3.79	***	0.84	1484	***		75	0.68	1.29		0.75	297											不利		CAR0,+3	0.995		20.5702		不利		CAR0,+3	標準偏差	5.85786		不利	CAR0,+3		p値(Prob>|t|)		0.1693		0.229		CAR0,+3	0.995
																										不利		CAR0,+3	0.975		15.8433		不利		CAR0,+3	平均の標準誤差	0.676408		不利	CAR0,+3		p値(Prob>t)		0.0847		0.1145		CAR0,+3	0.975
																										不利		CAR0,+3	0.9		8.57901		不利		CAR0,+3	平均の上側95%	2.28663		不利	CAR0,+3		p値(Prob<t)		0.9153		0.8855		CAR0,+3	0.9
																										不利		CAR0,+3	0.75	四分位点	3.44818		不利		CAR0,+3	平均の下側95%	-0.408917		有利	CAR0,+3		検定統計量	4.4247		1791			CAR0,+3	0.75
																										不利		CAR0,+3	0.5	中央値	0.359576		不利		CAR0,+3	N	75		有利	CAR0,+3		p値(Prob>|t|)		<.0001		<.0001		CAR0,+3	0.5
																										不利		CAR0,+3	0.25	四分位点	−1.935610099		不利		CAR0,+3	仮説値	0		有利	CAR0,+3		p値(Prob>t)		<.0001		<.0001		CAR0,+3	0.25
																										不利		CAR0,+3	0.1		−4.241944132		不利		CAR0,+3	実際の推定値	0.938855		有利	CAR0,+3		p値(Prob<t)		1		1		CAR0,+3	0.1
																										不利		CAR0,+3	0.025		−12.50850516		不利		CAR0,+3	自由度	74											CAR0,+3	0.025
																										不利		CAR0,+3	0.005		−17.9508239		不利		CAR0,+3	標準偏差	5.85786											CAR0,+3	0.005
																										不利		CAR0,+3	0	最小値	−17.9508239		有利		CAR0,+3	平均	1.87414											CAR0,+3	0
																										不利		CAR0,+3	平均	0.938855			有利		CAR0,+3	標準偏差	4.79208											CAR0,+3	平均
																										不利		CAR0,+3	標準偏差	5.85786			有利		CAR0,+3	平均の標準誤差	0.423564											CAR0,+3	標準偏差
																										不利		CAR0,+3	平均の標準誤差	0.676408			有利		CAR0,+3	平均の上側95%	2.7123											CAR0,+3	平均の標準誤差
																										不利		CAR0,+3	平均の上側95%	2.28663			有利		CAR0,+3	平均の下側95%	1.03599											CAR0,+3	平均の上側95%
																										不利		CAR0,+3	平均の下側95%	−0.40891690942856			有利		CAR0,+3	N	128											CAR0,+3	平均の下側95%
																										不利		CAR0,+3	N	75			有利		CAR0,+3	仮説値	0											CAR0,+3	N
																										不利		CAR0,+3	仮説値	0			有利		CAR0,+3	実際の推定値	1.87414											CAR0,+3	仮説値
																										不利		CAR0,+3	実際の推定値	0.938855			有利		CAR0,+3	自由度	127											CAR0,+3	実際の推定値
																										不利		CAR0,+3	自由度	74			有利		CAR0,+3	標準偏差	4.79208											CAR0,+3	自由度
																										不利		CAR0,+3	標準偏差	5.85786																		CAR0,+3	標準偏差
																										有利		CAR0,+3	1	最大値	21.9027
																										有利		CAR0,+3	0.995		21.9027
																										有利		CAR0,+3	0.975		13.0282
																										有利		CAR0,+3	0.9		8.04446
																										有利		CAR0,+3	0.75	四分位点	4.25846
																										有利		CAR0,+3	0.5	中央値	1.28193
																										有利		CAR0,+3	0.25	四分位点	−0.993550657
																										有利		CAR0,+3	0.1		−3.936006217
																										有利		CAR0,+3	0.025		−7.775035222
																										有利		CAR0,+3	0.005		−9.129165328
																										有利		CAR0,+3	0	最小値	−9.129165328
																										有利		CAR0,+3	平均	1.87414
																										有利		CAR0,+3	標準偏差	4.79208
																										有利		CAR0,+3	平均の標準誤差	0.423564
																										有利		CAR0,+3	平均の上側95%	2.7123
																										有利		CAR0,+3	平均の下側95%	1.03599
																										有利		CAR0,+3	N	128
																										有利		CAR0,+3	仮説値	0
																										有利		CAR0,+3	実際の推定値	1.87414
																										有利		CAR0,+3	自由度	127
																										有利		CAR0,+3	標準偏差	4.79208
[truncated: 11 more columns]

## Sheet: t7
	Individual Shareholder Ratio								Individual Shareholding Ratio
	n	Mean of Difference	t-value		Median of Difference	Test statistic			Mean of Difference	t-value		Median of Difference	Test statistic
No adjustment
All samples	202	0.149464	2.4175	**	0.043581	1604.5	*		0.134076	0.1648		0.0370717	137.5
Favorable change	127	0.273944	3.0883	***	0.0646691	1063	***		−0.27	−0.22		0.0537551	−90
Unfavorable change	75	−0.06	−0.93		−0.01	-56			0.81087	1.147		0.0315322	121
DID
All samples	202	0.0808478	1.2189		0.014157	268.5			0.30013	0.3351		0.24138	713.5
Favorable change	127	0.228622	2.632	***	0.0771529	790	*		0.0427532	0.0321		0.280502	325
Unfavorable change	75	−0.17	−1.78	*	−0.11	−378	**		0.735956	0.8509		0.072993	97
					－

## Sheet: t8
		気配スプレッド（day−120−21)		気配スプレッド（+21+120）		Difference in Quote Spread					実行スプレッド（−120−21）		実行スプレッド（+21+120）		Difference of Execution Spread						DID of Quote Spread				DID of Execution Spread
	n	平均	中央値	平均	中央値	Mean		Median			平均	中央値	平均	中央値	Mean		Median				Mean		Median		Mean		Median
All samples	203	0.45994	0.342107	0.453229	0.350226	−0.007		−0.004			0.16165	0.103018	0.157529	0.106132	−0.004		−0.002			全サンプル	−0.026		−0.006		−0.014		−0.009	*
Favorable change	128	0.466123	0.347675	0.444632	0.343054	−0.021		−0.009			0.165431	0.104876	0.156104	0.10606	−0.009		−0.002			有利変更	−0.049		−0.008		−0.021	*	−0.009	**
Unfavorable change	75	0.4462	0.323432	0.472335	0.364766	0.0261348		0.0120602			0.153248	0.100171	0.160698	0.109377	0.00744995		−0.000			不利変更	0.0240572		0.011102		5.04517e-05		−0.007

## Sheet: t9
			DID_Iliquidity (y-1→y+1)								DID_Iliquidity (y-1→y+2)
		n	Mean	t-value		Median	Test statistic			n	Mean	t-value		Median	Test statistic
	All samples	194	−0.03	−0.03		0.00111	1084			192	-0.026219	-1.0437		0.000524	720
	Favorable change	123	−0.05	−1.32		0.000757855	115			121	-0.0295355	-0.8179		0.000495663	187.5
	Unfavorable change	71	0.00525272	0.1766		0.00466973	361	**		71	-0.0205667	-0.707		0.000552647	177
			DID_Iliquidity (y-1→y+1)								DID_Iliquidity (y-1→y+2)
		n	Mean	t-value		Median	Test statistic			n	Mean	t-value		Median	Test statistic
	All samples	194	-0.0295	-1.1241		0.00111	1084			192	-0.026219	-1.0437		0.000524	720
	Favorable change	123	-0.0496806	-1.3158		0.000757855	115			121	-0.0295355	-0.8179		0.000495663	187.5
	Unfavorable change	71	0.00525272	0.1766		0.00466973	361	**		71	-0.0205667	-0.707		0.000552647	177
			DID_Iliquidity (y-1→y+1)								DID_Iliquidity (y-1→y+2)
		n	Mean	t-value		Median	Test statistic			n	Mean	t-value		Median	Test statistic
	All samples	193	−29.71	−1.12		1.11814	1098.5			191	−26.37	−1.04		0.495663	701
	Favorable change	123	−49.68	−1.32		0.757855	115			121	−29.54	−0.82		0.495663	187.5
	Unfavorable change	70	5.38174	0.1784		5.07153	360.5	**		70	−20.89	−0.71		0.35603	168.5
		○有利不利	Y	列 1	t検定	列 3	Wilcoxonの符号付順位検定	列 5			○有利不利	Y	列 1	列 2			○有利不利	Y	列 1	列 2	列 3
		有利	DIDY+1-1	検定統計量	-1.3158		115					DIDY+1-1	平均					DIDY+1-1	平均
		有利	DIDY+1-1	p値(Prob>|t|)		0.1907		0.7729				DIDY+1-1	標準偏差					DIDY+1-1	標準偏差
		有利	DIDY+1-1	p値(Prob>t)		0.9047		0.3865				DIDY+1-1	平均の標準誤差					DIDY+1-1	平均の標準誤差
		有利	DIDY+1-1	p値(Prob<t)		0.0953		0.6135				DIDY+1-1	平均の上側95%					DIDY+1-1	平均の上側95%
		有利	DIDY+2-1	検定統計量	-0.8179		187.5					DIDY+1-1	平均の下側95%					DIDY+1-1	平均の下側95%
		有利	DIDY+2-1	p値(Prob>|t|)		0.415		0.6297				DIDY+1-1	N	0				DIDY+1-1	N	0
		有利	DIDY+2-1	p値(Prob>t)		0.7925		0.3148				DIDY+2-1	平均					DIDY+2-1	平均
		有利	DIDY+2-1	p値(Prob<t)		0.2075		0.6852				DIDY+2-1	標準偏差					DIDY+2-1	標準偏差
		不利	DIDY+1-1	検定統計量	0.1766		361					DIDY+2-1	平均の標準誤差					DIDY+2-1	平均の標準誤差
		不利	DIDY+1-1	p値(Prob>|t|)		0.8603		0.0377				DIDY+2-1	平均の上側95%					DIDY+2-1	平均の上側95%
		不利	DIDY+1-1	p値(Prob>t)		0.4302		0.0188				DIDY+2-1	平均の下側95%					DIDY+2-1	平均の下側95%
		不利	DIDY+1-1	p値(Prob<t)		0.5698		0.9812				DIDY+2-1	N	0				DIDY+2-1	N	0
		不利	DIDY+2-1	検定統計量	-0.707		177					DIDY+3-1	平均					DIDY+3-1	平均
		不利	DIDY+2-1	p値(Prob>|t|)		0.4819		0.3139				DIDY+3-1	標準偏差					DIDY+3-1	標準偏差
		不利	DIDY+2-1	p値(Prob>t)		0.7591		0.1569				DIDY+3-1	平均の標準誤差					DIDY+3-1	平均の標準誤差
		不利	DIDY+2-1	p値(Prob<t)		0.2409		0.8431				DIDY+3-1	平均の上側95%					DIDY+3-1	平均の上側95%
												DIDY+3-1	平均の下側95%					DIDY+3-1	平均の下側95%
												DIDY+3-1	N	0				DIDY+3-1	N	0
											有利	DIDY+1-1	平均	-0.0496806			有利	DIDY+1-1	1	最大値	0.956282
											有利	DIDY+1-1	標準偏差	0.418736			有利	DIDY+1-1	0.995		0.956282
											有利	DIDY+1-1	平均の標準誤差	0.0377562			有利	DIDY+1-1	0.975		0.797301
											有利	DIDY+1-1	平均の上側95%	0.0250615			有利	DIDY+1-1	0.9		0.253145
											有利	DIDY+1-1	平均の下側95%	-0.124423			有利	DIDY+1-1	0.75	四分位点	0.0479867
											有利	DIDY+1-1	N	123			有利	DIDY+1-1	0.5	中央値	0.000757855
											有利	DIDY+1-1	仮説値	0			有利	DIDY+1-1	0.25	四分位点	-0.0306668
											有利	DIDY+1-1	実際の推定値	-0.0496806			有利	DIDY+1-1	0.1		-0.360798
											有利	DIDY+1-1	自由度	122			有利	DIDY+1-1	0.025		-1.75905
											有利	DIDY+1-1	標準偏差	0.418736			有利	DIDY+1-1	0.005		-2.00546
											有利	DIDY+2-1	平均	-0.0295355			有利	DIDY+1-1	0	最小値	-2.00546
											有利	DIDY+2-1	標準偏差	0.397212			有利	DIDY+1-1	平均	-0.0496806
											有利	DIDY+2-1	平均の標準誤差	0.0361102			有利	DIDY+1-1	標準偏差	0.418736
											有利	DIDY+2-1	平均の上側95%	0.0419601			有利	DIDY+1-1	平均の標準誤差	0.0377562
											有利	DIDY+2-1	平均の下側95%	-0.101031			有利	DIDY+1-1	平均の上側95%	0.0250615
											有利	DIDY+2-1	N	121			有利	DIDY+1-1	平均の下側95%	-0.124423
											有利	DIDY+2-1	仮説値	0			有利	DIDY+1-1	N	123
											有利	DIDY+2-1	実際の推定値	-0.0295355			有利	DIDY+1-1	仮説値	0
											有利	DIDY+2-1	自由度	120			有利	DIDY+1-1	実際の推定値	-0.0496806
											有利	DIDY+2-1	標準偏差	0.397212			有利	DIDY+1-1	自由度	122
											有利	DIDY+3-1	平均	0.00329499			有利	DIDY+1-1	標準偏差	0.418736
											有利	DIDY+3-1	標準偏差	0.380372			有利	DIDY+2-1	1	最大値	1.34224
											有利	DIDY+3-1	平均の標準誤差	0.0351654			有利	DIDY+2-1	0.995		1.34224
											有利	DIDY+3-1	平均の上側95%	0.0729445			有利	DIDY+2-1	0.975		0.576887
											有利	DIDY+3-1	平均の下側95%	-0.0663545			有利	DIDY+2-1	0.9		0.297936
											有利	DIDY+3-1	N	117			有利	DIDY+2-1	0.75	四分位点	0.0501972
											不利	DIDY+1-1	平均	0.00525272			有利	DIDY+2-1	0.5	中央値	0.000495663
											不利	DIDY+1-1	標準偏差	0.250565			有利	DIDY+2-1	0.25	四分位点	-0.0236776
											不利	DIDY+1-1	平均の標準誤差	0.0297366			有利	DIDY+2-1	0.1		-0.407227
											不利	DIDY+1-1	平均の上側95%	0.0645606			有利	DIDY+2-1	0.025		-1.58845
											不利	DIDY+1-1	平均の下側95%	-0.0540551			有利	DIDY+2-1	0.005		-1.81802
											不利	DIDY+1-1	N	71			有利	DIDY+2-1	0	最小値	-1.81802
											不利	DIDY+1-1	仮説値	0			有利	DIDY+2-1	平均	-0.0295355
											不利	DIDY+1-1	実際の推定値	0.00525272			有利	DIDY+2-1	標準偏差	0.397212
											不利	DIDY+1-1	自由度	70			有利	DIDY+2-1	平均の標準誤差	0.0361102
											不利	DIDY+1-1	標準偏差	0.250565			有利	DIDY+2-1	平均の上側95%	0.0419601
											不利	DIDY+2-1	平均	-0.0205667			有利	DIDY+2-1	平均の下側95%	-0.101031
											不利	DIDY+2-1	標準偏差	0.245107			有利	DIDY+2-1	N	121
											不利	DIDY+2-1	平均の標準誤差	0.0290888			有利	DIDY+2-1	仮説値	0
											不利	DIDY+2-1	平均の上側95%	0.0374491			有利	DIDY+2-1	実際の推定値	-0.0295355
											不利	DIDY+2-1	平均の下側95%	-0.0785825			有利	DIDY+2-1	自由度	120
											不利	DIDY+2-1	N	71			有利	DIDY+2-1	標準偏差	0.397212
											不利	DIDY+2-1	仮説値	0			有利	DIDY+3-1	1	最大値	1.1377
											不利	DIDY+2-1	実際の推定値	-0.0205667			有利	DIDY+3-1	0.995		1.1377
											不利	DIDY+2-1	自由度	70			有利	DIDY+3-1	0.975		0.927882
											不利	DIDY+2-1	標準偏差	0.245107			有利	DIDY+3-1	0.9		0.337932
											不利	DIDY+3-1	平均	-0.0125391			有利	DIDY+3-1	0.75	四分位点	0.059851
											不利	DIDY+3-1	標準偏差	0.320349			有利	DIDY+3-1	0.5	中央値	0.00264225
											不利	DIDY+3-1	平均の標準誤差	0.0403602			有利	DIDY+3-1	0.25	四分位点	-0.0116951
											不利	DIDY+3-1	平均の上側95%	0.0681398			有利	DIDY+3-1	0.1		-0.312395
											不利	DIDY+3-1	平均の下側95%	-0.0932179			有利	DIDY+3-1	0.025		-1.24885
											不利	DIDY+3-1	N	63			有利	DIDY+3-1	0.005		-1.77226
											不利	DIDY+3-1	仮説値	0			有利	DIDY+3-1	0	最小値	-1.77226
											不利	DIDY+3-1	実際の推定値	-0.0125391			有利	DIDY+3-1	平均	0.00329499
											不利	DIDY+3-1	自由度	62			有利	DIDY+3-1	標準偏差	0.380372
											不利	DIDY+3-1	標準偏差	0.320349			有利	DIDY+3-1	平均の標準誤差	0.0351654
																	有利	DIDY+3-1	平均の上側95%	0.0729445
																	有利	DIDY+3-1	平均の下側95%	-0.0663545
																	有利	DIDY+3-1	N	117
																	不利	DIDY+1-1	1	最大値	0.83983
																	不利	DIDY+1-1	0.995		0.83983
																	不利	DIDY+1-1	0.975		0.64047
																	不利	DIDY+1-1	0.9		0.151606
																	不利	DIDY+1-1	0.75	四分位点	0.0530542
																	不利	DIDY+1-1	0.5	中央値	0.00466973
																	不利	DIDY+1-1	0.25	四分位点	-0.00382085
																	不利	DIDY+1-1	0.1		-0.123672
																	不利	DIDY+1-1	0.025		-0.718117
																	不利	DIDY+1-1	0.005		-1.51908
																	不利	DIDY+1-1	0	最小値	-1.51908
																	不利	DIDY+1-1	平均	0.00525272
																	不利	DIDY+1-1	標準偏差	0.250565
																	不利	DIDY+1-1	平均の標準誤差	0.0297366
																	不利	DIDY+1-1	平均の上側95%	0.0645606
																	不利	DIDY+1-1	平均の下側95%	-0.0540551
																	不利	DIDY+1-1	N	71
																	不利	DIDY+1-1	仮説値	0
																	不利	DIDY+1-1	実際の推定値	0.00525272
																	不利	DIDY+1-1	自由度	70
																	不利	DIDY+1-1	標準偏差	0.250565
																	不利	DIDY+2-1	1	最大値	0.787399
																	不利	DIDY+2-1	0.995		0.787399
																	不利	DIDY+2-1	0.975		0.555478
																	不利	DIDY+2-1	0.9		0.119541
																	不利	DIDY+2-1	0.75	四分位点	0.0576621
																	不利	DIDY+2-1	0.5	中央値	0.000552647
																	不利	DIDY+2-1	0.25	四分位点	-0.0137861
																	不利	DIDY+2-1	0.1		-0.34141
																	不利	DIDY+2-1	0.025		-0.809416
																	不利	DIDY+2-1	0.005		-1.31442
																	不利	DIDY+2-1	0	最小値	-1.31442
																	不利	DIDY+2-1	平均	-0.0205667
																	不利	DIDY+2-1	標準偏差	0.245107
																	不利	DIDY+2-1	平均の標準誤差	0.0290888
																	不利	DIDY+2-1	平均の上側95%	0.0374491
																	不利	DIDY+2-1	平均の下側95%	-0.0785825
																	不利	DIDY+2-1	N	71
																	不利	DIDY+2-1	仮説値	0
																	不利	DIDY+2-1	実際の推定値	-0.0205667
																	不利	DIDY+2-1	自由度	70
																	不利	DIDY+2-1	標準偏差	0.245107
																	不利	DIDY+3-1	1	最大値	0.869657
																	不利	DIDY+3-1	0.995		0.869657
																	不利	DIDY+3-1	0.975		0.731853
																	不利	DIDY+3-1	0.9		0.301297
																	不利	DIDY+3-1	0.75	四分位点	0.0489503
																	不利	DIDY+3-1	0.5	中央値	-4.0835e-05
																	不利	DIDY+3-1	0.25	四分位点	-0.0275809
																	不利	DIDY+3-1	0.1		-0.295305
																	不利	DIDY+3-1	0.025		-1.13773
																	不利	DIDY+3-1	0.005		-1.62847
																	不利	DIDY+3-1	0	最小値	-1.62847
																	不利	DIDY+3-1	平均	-0.0125391
																	不利	DIDY+3-1	標準偏差	0.320349
																	不利	DIDY+3-1	平均の標準誤差	0.0403602
																	不利	DIDY+3-1	平均の上側95%	0.0681398
																	不利	DIDY+3-1	平均の下側95%	-0.0932179
																	不利	DIDY+3-1	N	63
																	不利	DIDY+3-1	仮説値	0
																	不利	DIDY+3-1	実際の推定値	-0.0125391
																	不利	DIDY+3-1	自由度	62
																	不利	DIDY+3-1	標準偏差	0.320349

## Sheet: t10
		Explained Variables: CAR（0，−1)
		Model 1		Model 2		Model 3
	Favorable Change Dummy	0.742321
		0.635356
	Ratio of individual shareholders y-1			−0.058
				0.115489
	DID individual shareholder ratio			0.663125	**
				0.326437
	Individual shareholding ratio y-1					−0.021
						0.0194284
	DID individual shareholding ratio					−0.006
						0.025822
	ln Total Assets	−0.475	***	−0.469	**	−0.611	***
		0.181873		0.183788		0.233932
	ROA	−0.002		−0.002		−0.007
		0.0677621		0.0674124		0.069573
	PBR	−0.119		−0.084		−0.152
		0.171665		0.171407		0.171122
	Intercept	6.08669	***	11.9692		9.00724	***
		2.16997		11.8279		3.32143
	Adjusted R-square	0.0231787		0.0375653		0.0167703
	n	187		187		187

[truncated: 2 more sheets: Sheet1, #!#AstraReportDataWorkSheet#!#]
